# Supplementary material for: TFIP11 promotes replication fork reversal to preserve genome stability
Source: Nat Commun. 2024 Feb 10;15:1262. doi: 10.1038/s41467-024-45684-3 (PMC10858868; doi:10.1038/s41467-024-45684-3)
Supplement: Supplementary file 4 — Supplementary Data 1 [file 41467_2024_45684_MOESM4_ESM.xlsx]

## Sheet: Sheet1
Accession	Description	ΣCoverage	Σ# Unique Peptides	Σ# Peptides	Σ# PSMs	AIM: Area	BPR: Area	YTF: Area	# PSM AIM	# PSM BPR	# PSM YTF	# AAs	MW [kDa]	calc. pI
4507131	small nuclear ribonucleoprotein F [Homo sapiens]	98.84	6	6	23	3.6756e+07	0	7.64813e+08	3		20	86	9.71878	4.66553
	Sequence	# PSMs	# Proteins	# Protein Groups	Protein Group Accessions	Modifications	MH+ [Da]	A2: Area	B2: Area	C2: Area	# Missed Cleavages
	CNNVLYIR	2	1	1	4507131	C1(DeStreak)	1070.51	3.31545e+07	0	445663588	0
	GYLVSVDGYMNMQLANTEEYIDGALSGHLGEVLIR	1	1	1	4507131	M10(Oxidation); M12(Oxidation)	3859.84	0	0	9.36156e+06	0
	GVEEEEEDGEMRE	4	1	1	4507131		1537.59	0	0	166164513	1
	GVEEEEEDGEMR	1	1	1	4507131		1408.55	0	0	1.17964e+07	0
	GVEEEEEDGEMRE	2	1	1	4507131	M11(Oxidation)	1553.58	0	0	52088080	1
	SLPLNPKPFLNGLTGKPVMVK	3	1	1	4507131	N-Term(Acetyl)	2292.31	0	0	1.24458e+09	0
	SLPLNPKPFLNGLTGKPVMVK	2	1	1	4507131	N-Term(Acetyl); M19(Oxidation)	2308.3	0	0	201411242	0
	LKWGMEYK	8	1	1	4507131		1054.53	4.03575e+07	0	6.04194e+08	1
55956899	keratin, type I cytoskeletal 9 [Homo sapiens]	94.86	53	54	640	6.0737e+09	5222626586	4.29047e+09	221	253	166	623	62.0268	5.23682
	Sequence	# PSMs	# Proteins	# Protein Groups	Protein Group Accessions	Modifications	MH+ [Da]	A2: Area	B2: Area	C2: Area	# Missed Cleavages
	GGGGSFGYSYGGGSGGGFSASSLGGGFGGGSR	14	1	1	55956899		2705.15	1.28705e+09	2439253086	8.74537e+08	0
	GGSGGSHGGGSGFGGESGGSYGGGEEASGSGGGYGGGSGK	10	1	1	55956899		3223.27	4.56852e+08	1.51854e+08	2.54803e+08	0
	QEIECQNQEYSLLLSIK	4	1	1	55956899	C5(DeStreak)	2114.01	1.40302e+08	3.11495e+07	0	0
	GGSGGSYGGGGSGGGYGGGSGSR	23	1	1	55956899		1791.72	1.029e+09	6.37577e+08	6.33549e+08	0
	SDLEMQYETLQEELMALKK	15	1	1	55956899	M5(Oxidation)	2315.11	5.73032e+08	4.02555e+08	4.43865e+08	1
	NHKEEMSQLTGQNSGDVNVEINVAPGK	11	1	1	55956899		2895.38	1.57292e+08	3.70492e+08	0	1
	HGVQELEIELQSQLSK	12	1	1	55956899		1837.96	3391081248	3.40478e+09	2.08582e+09	0
	HGVQELEIELQSQLSKK	10	1	1	55956899		1966.05	1.32612e+09	1.21851e+09	9.6587e+08	1
	SDLEMQYETLQEELMALKK	9	1	1	55956899		2299.11	1463205784	1.57018e+09	627668039	1
	SDLEMQYETLQEELMALK	13	1	1	55956899	M15(Oxidation)	2187.01	6.31475e+07	3.13369e+07	26114130	0
	EIETYHNLLEGGQEDFESSGAGK	10	1	1	55956899		2510.12	1.70765e+09	1.50972e+09	1270599680	0
	SDLEMQYETLQEELMALK	9	1	1	55956899		2171.02	3.83817e+08	321687103	1.78481e+08	0
	LASYLDKVQALEEANNDLENK	4	1	1	55956899		2377.17	1.50858e+09	1.40014e+09	9.25477e+08	1
	GFGGASGGGYSSSGGFGGGFGGGSGGGFGGGYGSGFGGFGGFGGGAGGGDGGILTANEK	2	1	1	55956899		4862.06	442851995	1.65815e+08	0	0
	GGSGGSYGGGSGSGGGSGGGYGGGSGGGHSGGSGGGHSGGSGGNYGGGSGSGGGSGGGYGGGSGSR	1	1	1	55956899		4972.92	1.24688e+08	0	0	0
	VQALEEANNDLENK	13	1	1	55956899		1586.76	741756516	807154837	4.54555e+08	0
	SGGGGGGGLGSGGSIR	37	1	1	55956899		1232.59	4426589233	2.43009e+09	2.75878e+09	0
	SDLEMQYETLQEELMALK	4	1	1	55956899	M5(Oxidation); M15(Oxidation)	2203	4.51277e+07	9.90339e+06	0	0
	LASYLDKVQALEEANNDLENKIQDWYDK	3	1	1	55956899		3325.61	130413515	1.76975e+08	167425270	2
	FSSSSGYGGGSSR	19	1	1	55956899		1235.52	3.20281e+09	1.76249e+09	2.17672e+09	0
	NHKEEMSQLTGQNSGDVNVEINVAPGKDLTK	11	1	1	55956899		3352.63	400799820	6.78564e+08	3.58051e+08	2
	DIENQYETQITQIEHEVSSSGQEVQSSAK	6	1	1	55956899		3264.5	753618477	7.70517e+08	642016960	0
	STMQELNSR	33	1	1	55956899	M3(Oxidation)	1081.49	5.2504e+08	2.79022e+08	377834796	0
	QGVDADINGLR	15	1	1	55956899		1157.58	3.07955e+09	3.66154e+09	2.73801e+09	0
	FSSSGGGGGGGR	9	1	1	55956899		982.429	1.64177e+07	3.50244e+08	9.75108e+06	0
	SDLEMQYETLQEELMALKK	5	1	1	55956899	M5(Oxidation); M15(Oxidation)	2331.1	329985161	1.96656e+08	2.71068e+08	1
	IKFEMEQNLR	19	1	1	55956899		1307.67	3.8526e+09	3.78455e+09	1.99024e+09	1
	MTLDDFR	25	1	1	55956899	M1(Oxidation)	913.405	6.52853e+08	468039670	4.80543e+08	0
	QVLDNLTMEKSDLEMQYETLQEELMALKK	6	1	1	55956899		3470.7	1.75241e+08	213862511	0	2
	TLLDIDNTR	20	1	1	55956899		1060.56	6802822464	7055218023	4582994379	0
	KDIENQYETQITQIEHEVSSSGQEVQSSAK	3	1	1	55956899		3392.59	70172616	5.11752e+07	0	1
	NYSPYYNTIDDLK	4	1	1	55956899		1605.74	70147201	95745496	4.29046e+07	0
	QVLDNLTMEK	10	1	1	55956899	M8(Oxidation)	1206.6	1477261600	1070785068	9.42981e+08	0
	QVLDNLTMEK	14	1	1	55956899		1190.61	2.84519e+09	2.87088e+09	1690791018	0
	IKFEMEQNLR	33	1	1	55956899	M5(Oxidation)	1323.67	3.76045e+08	191121332	300793895	1
	NYSPYYNTIDDLKDQIVDLTVGNNK	21	1	1	55956899		2902.4	5459359752	4581435526	3629936515	1
	FEMEQNLR	11	1	1	55956899	M3(Oxidation)	1082.49	5.59217e+07	2.72563e+07	30279990	0
	STMQELNSR	25	1	1	55956899		1065.5	3973762544	3.07305e+09	2.90152e+09	0
	FEMEQNLR	5	1	1	55956899		1066.49	3.28286e+08	3.43333e+08	0	0
	VQALEEANNDLENKIQDWYDK	3	1	1	55956899		2535.19	1.05717e+08	1.04584e+08	7.36361e+07	1
	KNHKEEMSQLTGQNSGDVNVEINVAPGK	6	1	1	55956899		3023.47	3.58207e+07	4.0297e+07	1.1821e+07	2
	VQALEEANNDLENKIQDWYDKK	6	1	1	55956899		2663.28	301274075	2.9908e+08	183173541	2
	GPAAIQK	2	1	1	55956899		684.401	2.17829e+07	0	1.23299e+07	0
	TLNDMRQEYEQLIAK	14	1	1	55956899	M5(Oxidation)	1867.92	4.96138e+08	1.02451e+08	3.18491e+08	1
	TLNDMRQEYEQLIAK	10	1	1	55956899		1851.92	2743424766	2.51138e+09	1.59225e+09	1
	QEYEQLIAK	9	1	1	55956899		1121.58	2734411815	2.12305e+09	1.55401e+09	0
	IQDWYDKK	14	1	1	55956899		1095.54	9.59169e+08	8.37174e+08	451253933	1
	QFSSSYLSR	10	1	1	55956899		1074.52	4.95364e+08	863869452	4.26884e+08	0
	LEKEIETYHNLLEGGQEDFESSGAGK	2	1	1	55956899		2880.34	8.38844e+07	6.46265e+07	0	1
	SLEDTKNRYCGQLQMIQEQISNLEAQITDVR	1	1	1	55956899	C10(DeStreak); M15(Oxidation)	3715.77	1.06383e+07	0	0	2
	NHKEEMSQLTGQNSGDVNVEINVAPGK	5	1	1	55956899	M6(Oxidation)	2911.38	2.65517e+07	4.12515e+07	24733333	1
	NYSPYYNTIDDLKDQIVDLTVGNNKTLLDIDNTR	2	1	1	55956899		3943.95	1.85177e+08	2.33146e+08	0	2
	EEMSQLTGQNSGDVNVEINVAPGKDLTK	1	1	1	55956899		2973.43	2.79372e+07	0	0	1
	QVLDNLTMEKSDLEMQYETLQEELMALKK	7	1	1	55956899	M8(Oxidation)	3486.7	98520227	1.47355e+08	103456029	2
	QGVDADINGLRQVLDNLTMEK	3	1	1	55956899	M19(Oxidation)	2345.17	4.42566e+07	4.87258e+07	2.70949e+07	1
	QGVDADINGLRQVLDNLTMEK	4	1	1	55956899		2329.17	5.95941e+07	1.18566e+08	46086181	1
	IGLGGRGGSGGSYGR	4	1	1	55956899		1350.68	3.66071e+07	9.28376e+06	2.26761e+07	1
	EEMSQLTGQNSGDVNVEINVAPGK	2	1	1	55956899		2516.19	0	2.20265e+07	0	0
	QVLDNLTMEKSDLEMQYETLQEELMALK	1	1	1	55956899		3342.6	0	45673780	0	1
	DQIVDLTVGNNK	2	1	1	55956899		1315.68	0	1.28781e+08	0	0
	NHKEEMSQLTGQNSGDVNVEINVAPGKDLTK	1	1	1	55956899	M6(Oxidation)	3368.62	0	8.46504e+07	0	2
	GGSGGSYGR	1	1	1	55956899		797.349	0	0	4.7189e+06	0
	MTLDDFR	13	1	1	55956899		897.41	3544422492	3.98752e+09	3.16462e+09	0
	LASYLDK	13	8	7	15431310;4557701;24430190;24430192;4557699;195972866;55956899		809.437	5.95892e+09	4031226209	4.65847e+09	0
	GSRGGSGGSYGGGGSGGGYGGGSGSR	1	1	1	55956899		2091.87	0	4.20002e+06	0	1
	NHKEEMSQLTGQNSGDVNVEINVAPGK	1	1	1	55956899	K3(GlyGly); M6(Oxidation)	3025.48	0	0	10674152	1
	TLLDIDNTRMTLDDFR	1	1	1	55956899		1938.95	0	7.78323e+06	0	1
	SLEDTKNR	1	1	1	55956899		962.485	0	3.94133e+07	0	1
	IQDWYDK	2	1	1	55956899		967.449	4.63232e+08	0	0	0
4757734	interferon-inducible protein AIM2 [Homo sapiens]	93.29	59	59	978	4.51566e+10	0	1.50293e+08	955		23	343	38.929	9.78857
	Sequence	# PSMs	# Proteins	# Protein Groups	Protein Group Accessions	Modifications	MH+ [Da]	A2: Area	B2: Area	C2: Area	# Missed Cleavages
	IQVATLMIQNAGAVSAVMK	48	1	1	4757734	M7(Oxidation)	1961.05	3692117671	0	0	0
	IQVATLMIQNAGAVSAVMK	61	1	1	4757734		1945.06	23442340406	0	0	0
	NILFDLSDNTGKMEVLGVR	6	1	1	4757734		2121.09	3343232926	0	0	1
	NILFDLSDNTGKMEVLGVR	5	1	1	4757734	M13(Oxidation)	2137.09	2.20043e+09	0	0	1
	EILLLTGLDNITDEELDRFK	18	1	1	4757734		2347.23	12395269657	0	0	1
	SVTKPKPLSQAEMSPAASAAIR	61	1	1	4757734		2240.2	43073087868	0	1.45548e+08	0
	YKEILLLTGLDNITDEELDR	16	1	1	4757734		2363.23	8427907200	0	0	1
	EILLLTGLDNITDEELDR	6	1	1	4757734		2072.07	7.08046e+08	0	0	0
	IQVATLMIQNAGAVSAVMK	9	1	1	4757734	M7(Oxidation); M18(Oxidation)	1977.04	2.06981e+08	0	0	0
	LHTANRIQVATLMIQNAGAVSAVMK	3	1	1	4757734		2637.43	404689703	0	0	1
	KPFTFETQEGKQEMFHATVATEK	13	1	1	4757734		2684.29	6.56389e+09	0	0	1
	VLDAESDQKVNVPLNIIR	14	1	1	4757734		2023.11	23174386564	0	0	1
	FFLSDEFNIATGK	33	1	1	4757734		1488.73	41765513136	0	163983732	0
	KPFTFETQEGKQEMFHATVATEKEFFFVK	9	1	1	4757734		3481.7	8.21328e+09	0	0	2
	KNILFDLSDNTGKMEVLGVR	1	1	1	4757734		2249.19	2.07672e+08	0	0	2
	YKEILLLTGLDNITDEELDRFK	49	1	1	4757734		2638.39	32112341852	0	1.31147e+08	2
	INTLQTQPLGTIVNGLFVVQK	26	1	1	4757734		2283.3	17682997003	0	0	0
	KNILFDLSDNTGK	10	1	1	4757734		1464.76	2018880116	0	0	1
	INTLQTQPLGTIVNGLFVVQKVTEK	4	1	1	4757734		2740.55	8.99962e+07	0	0	1
	LQLTSGVHSTIKVIK	3	1	1	4757734		1623.98	8.6395e+07	0	0	1
	QMVAQQESIR	45	1	1	4757734		1189.6	33903913267	0	8.27304e+07	0
	KPFTFETQEGKQEMFHATVATEKEFFFVK	4	1	1	4757734	M14(Oxidation)	3497.7	1.30368e+09	0	0	2
	SVTKPKPLSQAEMSPAASAAIR	56	1	1	4757734	M13(Oxidation)	2256.19	2858728788	0	3.80972e+06	0
	AKKPFTFETQEGK	7	1	1	4757734		1510.79	2.62653e+09	0	0	1
	VLDAESDQK	20	1	1	4757734		1004.48	11750035045	0	2.11117e+07	0
	QEMFHATVATEKEFFFVK	5	1	1	4757734		2189.07	5.73523e+09	0	0	1
	QEMFHATVATEK	14	1	1	4757734	M3(Oxidation)	1407.65	4.43813e+08	0	0	0
	KPFTFETQEGKQEMFHATVATEK	5	1	1	4757734	M14(Oxidation)	2700.29	446790286	0	0	1
	KKNILFDLSDNTGK	8	1	1	4757734		1592.86	2519974316	0	0	2
	QEMFHATVATEKEFFFVK	4	1	1	4757734	M3(Oxidation)	2205.06	1498132928	0	0	1
	QMVAQQESIREGFQK	3	1	1	4757734		1778.88	2.49793e+08	0	0	1
	HSGFLEVNSASR	36	1	1	4757734		1303.63	2.00745e+10	0	51177304	0
	QEMFHATVATEK	4	1	1	4757734		1391.66	4619620595	0	0	0
	NGEKLQLTSGVHSTIK	10	1	1	4757734		1711.93	5.30995e+08	0	0	1
	QMVAQQESIR	32	1	1	4757734	M2(Oxidation)	1205.59	5.8322e+09	0	0	0
	KPFTFETQEGK	13	1	1	4757734		1311.65	8742135848	0	1.29292e+07	0
	IFQKLNYMLLAKR	3	1	1	4757734		1637.95	1.12734e+08	0	0	2
	VFNTLLKDK	13	1	1	4757734		1077.63	4449683251	0	0	1
	VNVPLNIIR	17	1	1	4757734		1037.64	50631115396	0	141348504	0
	LQLTSGVHSTIK	70	1	1	4757734		1283.73	2.80236e+10	0	6.59617e+07	0
	NILFDLSDNTGK	16	1	1	4757734		1336.67	2.9894e+10	0	62877017	0
	LTFFTLSK	10	1	1	4757734		956.542	40388225162	0	112850079	0
	VFNTLLKDKFIPK	5	1	1	4757734		1562.93	5.0101e+08	0	0	2
	AKKPFTFETQEGKQEMFHATVATEK	7	1	1	4757734		2883.43	1475857772	0	0	2
	VLDAESDQKVNVPLNIIRK	4	1	1	4757734		2151.21	224438792	0	0	2
	LNYMLLAK	32	1	1	4757734	M4(Oxidation)	981.54	3.34661e+09	0	4.475e+06	0
	LQEEKEKVDK	3	1	1	4757734		1245.66	8.98165e+07	0	0	2
	VNVPLNIIRK	4	1	1	4757734		1165.74	727744645	0	0	1
	VSPHVKPEQK	17	1	1	4757734		1148.64	3112690384	0	0	0
	IFQKLNYMLLAK	3	1	1	4757734		1481.85	1216268449	0	0	1
	MEVLGVR	7	1	1	4757734		803.44	30139220734	0	0	0
	LNYMLLAKR	3	1	1	4757734		1121.65	3.52522e+08	0	0	1
	FKFFLSDEFNIATGK	2	1	1	4757734		1763.9	534904927	0	0	1
	FFLSDEFNIATGKLHTANR	2	1	1	4757734		2181.1	195660725	0	0	1
	IFQKLNYMLLAK	1	1	1	4757734	M8(Oxidation)	1497.84	4.06774e+07	0	0	1
	SVTKPKPLSQAEMSPAASAAIR	2	1	1	4757734	S14(Phospho)	2320.17	3.8604e+07	0	0	0
	LNYMLLAK	5	1	1	4757734		965.545	41050915462	0	0	0
	RIIIIAR	3	1	1	4757734		854.59	18104554360	0	0	1
	MEVLGVR	31	1	1	4757734	M1(Oxidation)	819.436	1429370589	0	0	0
	RCLPVMVLK	3	1	1	4757734	C2(DeStreak)	1134.61	5.58503e+08	0	0	1
	MEVLGVRNEDTMK	3	1	1	4757734		1521.74	94453772	0	0	1
	AKKPFTFETQEGKQEMFHATVATEK	3	1	1	4757734	M16(Oxidation)	2899.42	46672950	0	0	2
	CKEGDKVR	1	1	1	4757734		934.473	8.19087e+06	0	0	2
	VLDAESDQKVNVPLNIIR	1	1	1	4757734	K9(GlyGly)	2137.15	6.6575e+07	0	0	1
	YYRHSGFLEVNSASR	2	1	1	4757734		1785.86	2.86559e+07	0	0	1
	VSPHVKPEQK	2	1	1	4757734	S2(Phospho)	1228.6	4.4486e+07	0	0	0
	QMVAQQESIREGFQKR	2	1	1	4757734		1934.98	5.72807e+07	0	0	2
	KNILFDLSDNTGKMEVLGVR	1	1	1	4757734	M14(Oxidation)	2265.18	0	0	0	2
	KKNILFDLSDNTGK	1	1	1	4757734	K2(GlyGly)	1706.9	1.71886e+07	0	0	2
	AAPKVSPHVKPEQK	1	1	1	4757734		1515.86	1.00487e+07	0	0	1
	QMVAQQESIREGFQK	1	1	1	4757734	M2(Oxidation)	1794.87	36948681	0	0	1
	IFQKLNYMLLAK	1	1	1	4757734	K4(Acetyl)	1523.86	0	0	0	1
	LHTANRIQVATLMIQNAGAVSAVMK	1	1	1	4757734	M24(Oxidation)	2653.42	4.00778e+07	0	0	1
	NILFDLSDNTGKMEVLGVRNEDTMK	2	1	1	4757734		2839.39	35290990	0	0	2
	SVTKPKPLSQAEMSPAASAAIRNDVAK	2	1	1	4757734		2767.47	1.23724e+07	0	0	1
	VFNTLLK	11	1	1	4757734		834.505	0	0	0	0
	VFNTLLKDKFIPK	1	1	1	4757734	K7(GlyGly)	1676.97	30731512	0	0	2
	VSPHVKPEQK	1	1	1	4757734	K6(GlyGly)	1262.68	1.93471e+06	0	0	0
	VFNTLLKDK	1	1	1	4757734	K7(GlyGly)	1191.67	2.08321e+06	0	0	1
	RCLPVMVLK	1	1	1	4757734	C2(DeStreak); M6(Oxidation)	1150.61	1.67809e+07	0	0	1
	CLPVMVLK	6	1	1	4757734	C1(DeStreak); M5(Oxidation)	994.509	445247970	0	0	0
	CLPVMVLK	3	1	1	4757734	C1(DeStreak)	978.514	7.49765e+09	0	0	0
	AAPKVSPHVKPEQK	3	1	1	4757734	S6(Phospho)	1595.82	1.61791e+08	0	0	1
	DKFIPKR	1	1	1	4757734		903.537	6.03988e+08	0	0	2
	IIIIAR	1	2	1	4757734		698.489	0	0	0	0
	NEDTMK	1	1	1	4757734		737.309	1.1553e+07	0	0	0
47132620	keratin, type II cytoskeletal 2 epidermal [Homo sapiens]	90.61	48	67	652	1.28384e+10	9.67445e+09	8.91187e+09	235	228	189	639	65.3932	8.00146
	Sequence	# PSMs	# Proteins	# Protein Groups	Protein Group Accessions	Modifications	MH+ [Da]	A2: Area	B2: Area	C2: Area	# Missed Cleavages
	GGGFGGGSSFGGGSGFSGGGFGGGGFGGGR	4	1	1	47132620		2399.01	9.05435e+07	1.30998e+08	36950327	0
	MSGDLSSNVTVSVTSSTISSNVASK	33	1	1	47132620		2458.18	4.17107e+07	1.7193e+08	53255398	0
	NKLNDLEEALQQAKEDLAR	10	1	1	47132620		2198.14	547130357	86405389	388776455	2
	SISISVAGGGGGFGAAGGFGGR	16	1	1	47132620		1838.91	1193626557	8.13422e+08	693897588	0
	TSQNSELNNMQDLVEDYK	3	1	1	47132620		2127.94	4.1515e+07	29267331	29442702	0
	MSGDLSSNVTVSVTSSTISSNVASK	6	1	1	47132620	M1(Oxidation)	2474.19	1.88575e+08	147096087	26804535	0
	GSSSGGGYSSGSSSYGSGGR	6	1	1	47132620		1740.7	1.84367e+08	1.09702e+08	1.02989e+08	0
	TSQNSELNNMQDLVEDYKK	5	1	1	47132620		2256.04	7.65224e+08	6.63317e+08	6.80873e+08	1
	LNDLEEALQQAKEDLAR	4	1	1	47132620		1956	79209153	5.66308e+07	56390375	1
	NKLNDLEEALQQAK	6	1	1	47132620		1613.84	721203452	4.87251e+08	5.4361e+08	1
	FLEQQNQVLQTK	40	3	3	119395750;47132620;194018511		1475.78	24703226561	1.90066e+10	1.76427e+10	0
	TAAENDFVTLKK	24	1	1	47132620		1336.71	1.45018e+09	9.5177e+08	1.03133e+09	1
	VDLLNQEIEFLK	9	1	1	47132620		1460.8	3453337847	1734474368	2.08015e+09	0
	NVQDAIADAEQR	11	1	1	47132620		1329.63	5.0167e+08	425349336	3.5353e+08	0
	GGSGGGGSISGGGYGSGGGSGGR	10	1	1	47132620		1741.74	9.28256e+07	70047912	4.52663e+07	0
	LALDVEIATYR	9	9	6	119703753;5031839;153791670;153791158;119395754;47132620		1263.69	1.34592e+09	1472474821	916356655	0
	GFSSGSAVVSGGSR	24	1	1	47132620		1254.6	2.11088e+09	1.80783e+09	1.72223e+09	0
	GGSSSGGGYGSGGGGSSSVK	3	1	1	47132620		1588.68	7.79226e+07	4.22065e+07	3.79991e+07	0
	HGGGGGGFGGGGFGSR	26	1	1	47132620		1320.58	1.51761e+09	1.25097e+09	1164849112	0
	LNDLEEALQQAK	3	1	1	47132620		1371.71	368906976	0	2.64719e+08	0
	SKEEAEALYHSK	16	1	1	47132620		1391.67	8.00463e+08	5.24507e+08	6.05264e+08	1
	LLRDYQELMNVK	7	4	2	153791670;47132620	M9(Oxidation)	1537.8	2.05391e+08	1.1001e+08	0	1
	TAAENDFVTLK	7	1	1	47132620		1208.61	1.00341e+09	1.07478e+09	5.53604e+08	0
	YLDGLTAER	15	1	1	47132620		1037.52	3.39594e+09	2605464531	2.35344e+09	0
	YEELQVTVGR	16	1	1	47132620		1193.61	2.06811e+09	1.96195e+09	1.35308e+09	0
	KDVDNAYMIK	12	1	1	47132620		1196.59	7.75497e+07	3.47726e+07	6.79653e+07	1
	LALDVEIATYRK	11	9	6	119703753;5031839;153791670;153791158;119395754;47132620		1391.78	7.90555e+08	781207959	5.59907e+08	1
	LQGEIAHVK	15	1	1	47132620		994.564	1.41381e+09	4.59248e+08	1.07751e+09	0
	GGSISGGGYGSGGGK	9	1	1	47132620		1197.55	7.74119e+08	302606965	5.67202e+08	0
	KYEDEINKR	13	3	2	153791670;47132620	K1(GlyGly)	1308.65	1.3098e+09	929963754	980162585	2
	FASFIDKVR	17	19	11	119703753;5031839;153791670;153791158;119395754;372466577;15431316;148612803;28173564;47132620;194018511		1082.59	9.76913e+08	7.55623e+08	694823486	1
	IEISELNR	21	2	2	119395750;47132620		973.527	1.01698e+10	7.29618e+09	6700870592	0
	KLLEGEECR	6	10	8	119703753;5031839;153791670;153791158;119395754;148612803;28173564;47132620	C8(DeStreak)	1152.54	5.09774e+07	9.32393e+06	2.78534e+07	1
	DVDNAYMIK	10	1	1	47132620	M7(Oxidation)	1084.49	2.91028e+08	368041582	2.13681e+08	0
	KYEDEINKR	12	3	2	153791670;47132620		1194.6	3.23093e+08	1.78717e+08	2.38264e+08	2
	LLRDYQELMNVK	10	4	2	153791670;47132620		1521.8	7.31716e+08	3.28489e+08	7.08242e+08	1
	DYQELMNVK	6	4	2	153791670;47132620		1139.54	1.39094e+09	8.08001e+08	9.22991e+08	0
	NLDLDSIIAEVK	8	7	5	119703753;5031839;153791158;119395754;47132620		1329.72	3.64208e+09	2720550171	2.39208e+09	0
	DVDNAYMIKVELQSK	4	1	1	47132620		1752.87	1.30524e+07	1.26057e+07	0	1
	YEDEINKR	13	12	9	119703753;5031839;153791670;153791158;119395754;372466577;119395750;47132620;194018511		1066.51	1.80745e+08	1.20304e+08	1.21858e+08	1
	WELLQQMNVGTRPINLEPIFQGYIDSLKR	9	1	1	47132620		3458.81	1.6638e+09	471700409	1132937696	1
	SLVGLGGTK	10	1	1	47132620		831.489	2.45892e+09	1.90518e+09	1714113792	0
	LQGEIAHVKK	8	1	1	47132620		1122.66	2.92716e+08	9.21882e+07	2.31681e+08	1
	AQYEEIAQR	14	6	5	119703753;5031839;153791670;331999954;47132620		1107.54	1.82677e+09	1.72982e+09	1.43522e+09	0
	TLNNKFASFIDK	4	13	8	119703753;5031839;153791670;153791158;119395754;372466577;15431316;47132620		1397.74	2.25129e+07	1.89864e+07	1.60424e+07	1
	HGDSLKEIKIEISELNR	2	1	1	47132620		1981.06	33129008	0	22018976	2
	WELLQQMNVGTRPINLEPIFQGYIDSLKR	3	1	1	47132620	M7(Oxidation)	3474.81	2.00941e+08	490113242	626595143	1
	NVQDAIADAEQRGEHALK	6	1	1	47132620		1964.97	185751669	1.00875e+08	135727086	1
	DVDNAYMIK	8	1	1	47132620		1068.5	1.29386e+09	8.47362e+08	9.92869e+08	0
	TLNNKFASFIDKVR	7	13	8	119703753;5031839;153791670;153791158;119395754;372466577;15431316;47132620		1652.91	1.3225e+08	1.60926e+08	85236274	2
	EIKIEISELNR	6	1	1	47132620		1343.75	1.35741e+08	1.03647e+08	1.13116e+08	1
	STSSFSCLSR	5	1	1	47132620	C7(DeStreak)	1150.48	271026730	7.83642e+07	1.77418e+08	0
	SKEEAEALYHSKYEELQVTVGR	8	1	1	47132620		2566.27	2.23786e+08	165724636	123101504	2
	WELLQQMNVGTRPINLEPIFQGYIDSLK	2	1	1	47132620		3302.72	7.0127e+06	0	0	0
	HGDSLKEIK	12	1	1	47132620		1026.55	4.2671e+08	176815473	3.61898e+08	1
	TSQNSELNNMQDLVEDYKK	8	1	1	47132620	M10(Oxidation)	2272.03	9.79257e+07	1.21069e+08	5.41412e+07	1
	GGGGGGFRGFSSGSAVVSGGSR	3	1	1	47132620		1899.9	1.06107e+07	1.67537e+07	0	1
	FGGFGGPGGVGGLGGPGGFGPGGYPGGIHEVSVNQSLLQPLNVK	4	1	1	47132620		4092.06	148676352	6.7856e+07	161452078	0
	NVQDAIADAEQRGEHALKDAR	5	1	1	47132620		2307.14	1.55549e+08	0	8.67567e+07	2
	GFSSGSAVVSGGSRR	2	1	1	47132620		1410.7	1.10441e+08	0	1.04493e+08	1
	TSQNSELNNMQDLVEDYKKK	1	1	1	47132620		2384.13	39873470	0	0	2
	SLVGLGGTKSISISVAGGGGGFGAAGGFGGR	1	1	1	47132620		2651.37	0	2.06762e+07	0	1
	VLYDAEISQIHQSVTDTNVILSMDNSR	4	1	1	47132620	M23(Oxidation)	3064.48	0	245091940	4.11844e+08	0
	VELQSKVDLLNQEIEFLK	2	1	1	47132620		2145.17	0	4.20374e+07	4.53121e+07	1
	LLEGEECR	3	11	9	89357932;119703753;5031839;153791670;153791158;119395754;148612803;28173564;47132620	C7(DeStreak)	1024.44	0	37658815	9.43868e+07	0
	VDPEIQNVK	2	1	1	47132620		1041.55	0	1550690284	1577485340	0
	AAFGGSGGR	3	1	1	47132620		779.375	0	2.27108e+08	0	0
	STSSFSCLSR	2	1	1	47132620		1074.48	0	1.88864e+07	0	0
	TSQNSELNNMQDLVEDYK	2	1	1	47132620	M10(Oxidation)	2143.94	0	9830842	0	0
	STSSFSCLSR	2	1	1	47132620	T2(Phospho)	1154.44	0	3.76871e+07	0	0
	FLEQQNQVLQTKWELLQQMNVGTRPINLEPIFQGYIDSLKR	1	1	1	47132620		4915.58	0	2.381e+08	0	2
	VLYDAEISQIHQSVTDTNVILSMDNSR	1	1	1	47132620		3048.49	0	0	510516199	0
	DYQELMNVK	6	4	2	153791670;47132620	M6(Oxidation)	1155.53	4.70029e+08	2.6382e+08	293647815	0
	IEISELNRVIQR	3	2	2	119395750;47132620		1469.84	1.46033e+08	2293078415	0	1
	KYEDEINK	2	3	2	153791670;47132620	K1(GlyGly)	1152.55	0	0	2.07827e+07	1
	EEAEALYHSK	1	1	1	47132620		1176.55	0	0	3.91759e+06	0
	LLEGEECR	1	11	9	89357932;119703753;5031839;153791670;153791158;119395754;148612803;28173564;47132620		948.442	0	0	8685792	0
	FASFIDK	7	20	12	119703753;5031839;153791670;153791158;119395754;372466577;331999954;15431316;148612803;28173564;47132620;194018511		827.426	2.62791e+09	1836565404	1.9528e+09	0
	YEDEINK	2	13	9	119703753;5031839;153791670;153791158;119395754;372466577;119395750;47132620;194018511		910.411	29221050	0	1.63809e+07	0
167466173	heat shock 70 kDa protein 1A/1B [Homo sapiens]	87.68	40	57	656	1.46447e+10	7.01522e+08	4.09245e+09	383	98	175	641	70.009	5.65576
	Sequence	# PSMs	# Proteins	# Protein Groups	Protein Group Accessions	Modifications	MH+ [Da]	A2: Area	B2: Area	C2: Area	# Missed Cleavages
	GVPQIEVTFDIDANGILNVTATDK	24	2	1	167466173		2530.29	1.65716e+08	2.37401e+07	6.88765e+07	0
	SENVQDLLLLDVAPLSLGLETAGGVMTALIK	2	1	1	167466173		3180.74	0	0	0	0
	SINPDEAVAYGAAVQAAILMGDK	16	2	1	167466173		2304.15	1.7325e+09	6.8584e+07	4.95155e+08	0
	AAAIGIDLGTTYSCVGVFQHGK	4	1	1	167466173	C14(DeStreak)	2284.1	6.16021e+08	0	1.17929e+08	0
	TTPSYVAFTDTER	30	6	4	13676857;167466173;34419635;5729877		1487.7	2.05074e+10	8.76963e+08	5.34074e+09	0
	NQVALNPQNTVFDAK	27	1	1	167466173		1658.85	1.00872e+10	6.04978e+08	3391457558	0
	LDKAQIHDLVLVGGSTR	26	1	1	167466173		1822.01	2.28634e+09	1.26753e+08	8.02354e+08	1
	IINEPTAAAIAYGLDR	16	2	2	167466173;34419635		1687.9	9.87804e+09	451097638	3014967673	0
	SINPDEAVAYGAAVQAAILMGDK	4	2	1	167466173	M20(Oxidation)	2320.14	2.56265e+08	0	68014783	0
	KFGDPVVQSDMK	16	1	1	167466173		1350.67	1.43272e+09	7.84791e+07	4.38385e+08	1
	NQVALNPQNTVFDAKR	15	1	1	167466173		1814.94	2110311255	9.83514e+07	776084060	1
	FGDPVVQSDMK	13	1	1	167466173		1222.57	3044510260	171220579	8.30182e+08	0
	NSTIPTK	10	2	1	167466173		760.416	2.60612e+09	1.14575e+08	6.35427e+08	0
	DAGVIAGLNVLR	5	2	1	167466173		1197.69	8150926100	495667900	55678548	0
	VQVSYKGETK	12	1	1	167466173		1138.61	2.04978e+09	9.08824e+07	6.0431e+08	1
	VEIIANDQGNR	26	7	5	34419635;16507237;13676857;167466173;5729877		1228.62	1.15664e+10	6.22625e+08	3332696224	0
	ITITNDKGR	34	5	4	13676857;167466173;34419635;5729877		1017.56	5.18649e+09	1.64626e+08	1.42157e+09	1
	AFYPEEISSMVLTK	14	2	1	167466173		1614.8	7748150712	384456794	1.94843e+09	0
	AQIHDLVLVGGSTR	23	1	1	167466173		1465.81	6.03455e+09	334501576	1607655497	0
	NALESYAFNMK	11	2	1	167466173		1287.6	7828171234	4.1077e+08	1.94254e+09	0
	FEELCSDLFR	2	2	2	167466173;34419635	C5(DeStreak)	1334.57	1.52767e+08	0	37391174	0
	MKEIAEAYLGYPVTNAVITVPAYFNDSQR	12	1	1	167466173		3260.62	6460241896	358819471	1978371580	1
	NALESYAFNMK	8	2	1	167466173	M10(Oxidation)	1303.59	835149946	2.82705e+07	0	0
	EIAEAYLGYPVTNAVITVPAYFNDSQR	4	1	1	167466173		3001.48	8.19412e+08	0	238058173	0
	SAVEDEGLK	9	1	1	167466173		947.464	1.14974e+09	5.59625e+07	0	0
	LLQDFFNGR	6	1	1	167466173		1109.57	4486047252	224220766	1.2127e+09	0
	QATKDAGVIAGLNVLR	2	2	1	167466173		1625.93	7.92697e+07	0	0	1
	ARFEELCSDLFR	4	2	2	167466173;34419635	C7(DeStreak)	1561.71	5.41692e+08	0	130072201	1
	ELEQVCNPIISGLYQGAGGPGPGGFGAQGPK	2	1	1	167466173	C6(DeStreak)	3074.46	3.87332e+08	0	9.26874e+07	0
	TLSSSTQASLEIDSLFEGIDFYTSITR	3	1	1	167466173		2981.46	6.29e+06	0	0	0
	HWPFQVINDGDKPK	52	1	1	167466173		1680.84	4.39284e+09	1.5236e+08	1.03098e+09	0
	ATAGDTHLGGEDFDNR	18	3	2	167466173;34419635		1675.72	2.19941e+09	1.22081e+08	623120281	0
	LVNHFVEEFKR	22	1	1	167466173		1417.75	4186246203	2.05624e+08	1.2523e+09	1
	QTQIFTTYSDNQPGVLIQVYEGER	7	2	1	167466173		2786.36	3.47084e+09	249689372	8.79989e+08	0
	KFGDPVVQSDMK	8	1	1	167466173	M11(Oxidation)	1366.66	6.55268e+07	0	3.60765e+07	1
	YKAEDEVQR	8	2	1	167466173		1137.55	5.60297e+08	2.75092e+07	1.54963e+08	1
	MVQEAEKYK	7	2	2	167466173;5729877		1125.55	582852789	6684641	1.27639e+08	1
	AFYPEEISSMVLTK	10	2	1	167466173	M10(Oxidation)	1630.8	327236886	0	5.40033e+07	0
	FGDPVVQSDMK	7	1	1	167466173	M10(Oxidation)	1238.57	248598816	1.41389e+07	8.03186e+07	0
	AMTKDNNLLGR	5	3	2	167466173;34419635		1232.64	246452537	0	0	1
	ANKITITNDKGR	4	2	2	167466173;34419635		1330.74	34558182	0	2.05989e+07	2
	RKELEQVCNPIISGLYQGAGGPGPGGFGAQGPK	1	1	1	167466173	C8(DeStreak)	3358.65	5.91565e+07	0	0	2
	CQEVISWLDANTLAEKDEFEHK	3	1	1	167466173	C1(DeStreak)	2681.21	343822143	0	9.78511e+07	1
	KFGDPVVQSDMKHWPFQVINDGDKPK	5	1	1	167466173		3012.49	2.28151e+08	0	4.30753e+07	2
	ANKITITNDK	2	2	2	167466173;34419635		1117.62	2.35518e+07	0	6.53804e+06	1
	LLQDFFNGRDLNK	2	1	1	167466173		1579.82	70329087	0	0	1
	FELSGIPPAPR	3	2	2	167466173;34419635		1183.64	7.46764e+07	0	0	0
	LVNHFVEEFK	16	1	1	167466173		1261.65	3.1725e+09	1.71965e+08	9.3446e+08	0
	STLEPVEK	14	2	2	167466173;34419635		902.479	4283894301	2.02053e+08	1.30188e+09	0
	KFGDPVVQSDMKHWPFQVINDGDKPK	10	1	1	167466173	M11(Oxidation)	3028.49	2.10584e+08	0	37581677	2
	MVQEAEKYKAEDEVQR	3	1	1	167466173		1952.93	1.12246e+08	0	0	2
	FGDPVVQSDMKHWPFQVINDGDKPK	7	1	1	167466173	M10(Oxidation)	2900.39	287307675	0	98605493	1
	NVLIFDLGGGTFDVSILTIDDGIFEVK	2	1	1	167466173		2897.51	5.77775e+06	0	0	0
	SAVEDEGLKGK	1	1	1	167466173		1132.58	2.0711e+07	0	0	1
	DAKLDKAQIHDLVLVGGSTR	2	1	1	167466173		2136.17	3.24094e+07	0	0	2
	IINEPTAAAIAYGLDRTGK	1	1	1	167466173		1974.06	1.084e+07	0	0	1
	RKELEQVCNPIISGLYQGAGGPGPGGFGAQGPK	1	1	1	167466173	S13(Phospho)	3362.58	0	0	0	2
	LSKEEIER	5	2	1	167466173		1003.54	0	4.45951e+07	4.08693e+08	1
	MKEIAEAYLGYPVTNAVITVPAYFNDSQR	1	1	1	167466173	M1(Oxidation)	3276.61	0	0	1.09406e+08	1
	FGDPVVQSDMKHWPFQVINDGDKPK	1	1	1	167466173		2884.4	0	0	4.97658e+07	1
	ITITNDK	15	5	4	13676857;167466173;34419635;5729877		804.443	4.74886e+09	1.9253e+08	1115122745	0
	LIGDAAK	23	6	4	16507237;13676857;167466173;5729877		687.4	1.18603e+10	369946284	3.54515e+09	0
	MVQEAEKYK	2	2	2	167466173;5729877	M1(Oxidation)	1141.55	2.46634e+07	0	8.19949e+06	1
	AMTKDNNLLGR	2	3	2	167466173;34419635	M2(Oxidation)	1248.63	16688876	0	7586173	1
	RNSTIPTK	1	2	1	167466173		916.516	1.14635e+07	0	0	1
	DNNLLGR	3	3	2	167466173;34419635		801.418	0	0	1129163962	0
	MVQEAEK	1	2	2	167466173;5729877		834.398	7.03529e+07	0	0	0
	VQVSYK	1	1	1	167466173		723.4	1547056154	0	0	0
335892801	anaphase-promoting complex subunit 16 isoform 1 [Homo sapiens]	87.27	8	8	22	1.54872e+09	0	0	22			110	11.6597	4.97021
	Sequence	# PSMs	# Proteins	# Protein Groups	Protein Group Accessions	Modifications	MH+ [Da]	A2: Area	B2: Area	C2: Area	# Missed Cleavages
	AASSSSSSAGGVSGSSVTGSGFSVSDLAPPR	2	2	1	335892801	N-Term(Acetyl)	2798.29	560478761	0	0	0
	LAGLVEELEADEWR	2	2	1	335892801		1629.81	4.86905e+08	0	0	0
	FLCESVFSYQVASTLK	3	1	1	335892801	C3(DeStreak)	1897.91	172606216	0	0	0
	AASSSSSSAGGVSGSSVTGSGFSVSDLAPPRK	3	2	1	335892801	N-Term(Acetyl)	2926.4	7.53025e+08	0	0	1
	GAGEMLEDGSER	3	1	1	335892801		1250.53	3.16659e+08	0	0	0
	KALFTYPK	4	2	1	335892801		967.557	6.25211e+08	0	0	1
	FLCESVFSYQVASTLK	1	1	1	335892801	S5(Phospho)	1901.86	7.24206e+06	0	0	0
	GAGEMLEDGSER	1	1	1	335892801	M5(Oxidation)	1266.52	2.1038e+07	0	0	0
	FKPIEQLLGFTPSSG	2	2	1	335892801		1620.86	2.87451e+09	0	0	0
	ALFTYPK	1	2	1	335892801		839.462	1.01862e+09	0	0	0
115298668	U5 small nuclear ribonucleoprotein 40 kDa protein [Homo sapiens]	85.43	30	30	118	0	0	3.91112e+09			118	357	39.2857	8.104
	Sequence	# PSMs	# Proteins	# Protein Groups	Protein Group Accessions	Modifications	MH+ [Da]	A2: Area	B2: Area	C2: Area	# Missed Cleavages
	KAAIQTFQNTYQVLAVTFNDTSDQIISGGIDNDIK	1	1	1	115298668		3828.92	0	0	1.09095e+08	1
	GHSGAVMELHYNTDGSMLFSASTDK	5	1	1	115298668		2655.17	0	0	5.04349e+08	0
	QRHELLLGAGSGPGAGQQQATPGALLQAGPPR	8	1	1	115298668		3133.65	0	0	1.85441e+09	1
	GHADSVTGLSLSSEGSYLLSNAMDNTVR	2	1	1	115298668	M23(Oxidation)	2897.35	0	0	4.57298e+08	0
	GHADSVTGLSLSSEGSYLLSNAMDNTVR	2	1	1	115298668		2881.35	0	0	3.75464e+09	0
	HELLLGAGSGPGAGQQQATPGALLQAGPPR	4	1	1	115298668		2849.49	0	0	1120687937	0
	GHSGAVMELHYNTDGSMLFSASTDK	5	1	1	115298668	M7(Oxidation)	2671.17	0	0	1.05819e+08	0
	LPGHAGSINEVAFHPDEPIIISASSDKR	9	1	1	115298668		2957.5	0	0	3774406000	1
	TVAVWDSETGER	4	1	1	115298668		1349.63	0	0	1.72499e+09	0
	IFQGNVHNFEK	5	1	1	115298668		1332.66	0	0	2.82811e+09	0
	LILLWNVYGDCDNYATLK	2	1	1	115298668	C11(DeStreak)	2190.05	0	0	3.79471e+07	0
	FHPNGSTLASAGFDR	5	1	1	115298668		1576.75	0	0	4.25597e+08	0
	GHTSFVNSCYPAR	5	1	1	115298668	C9(DeStreak)	1514.65	0	0	1.20892e+08	0
	KGPELPLVPVK	7	1	1	115298668		1176.73	0	0	226227881	1
	GPQLVCTGSDDGTVK	1	1	1	115298668	C6(DeStreak)	1552.69	0	0	8.97097e+07	0
	RGPQLVCTGSDDGTVK	2	1	1	115298668	C7(DeStreak)	1708.79	0	0	96163369	1
	KGPELPLVPVKR	16	1	1	115298668		1332.83	0	0	1.88182e+09	2
	LKGHTSFVNSCYPAR	2	1	1	115298668	C11(DeStreak)	1755.83	0	0	4.85028e+07	1
	ILYKLPGHAGSINEVAFHPDEPIIISASSDKR	2	1	1	115298668		3474.83	0	0	2.64662e+07	2
	VWDVRPFAPK	7	1	1	115298668		1214.66	0	0	4.20431e+09	0
	GPELPLVPVKR	4	1	1	115298668		1204.74	0	0	1.95321e+08	1
	GHTSFVNSCYPAR	2	1	1	115298668	T3(Phospho)	1518.6	0	0	1.47405e+07	0
	GPELPLVPVK	1	1	1	115298668		1048.63	0	0	0	0
	IAAGSADRFVYVWDTTSR	1	1	1	115298668		2014.99	0	0	255144531	1
	RKGPELPLVPVK	4	1	1	115298668		1332.83	0	0	1.17337e+08	2
	LPGHAGSINEVAFHPDEPIIISASSDK	2	1	1	115298668		2801.4	0	0	313979080	0
	CSWSPDGSK	1	1	1	115298668	C1(DeStreak)	1042.39	0	0	1.05073e+08	0
	FVYVWDTTSRR	3	1	1	115298668		1429.72	0	0	969015070	1
	QNKLTYTMR	1	1	1	115298668		1154.59	0	0	4.28662e+07	1
	MIEQQKR	1	1	1	115298668	N-Term(Acetyl); M1(Oxidation)	990.499	0	0	6.73809e+07	1
	MIEQQKR	1	1	1	115298668	N-Term(Acetyl)	974.505	0	0	329257492	1
	IAAGSADR	1	1	1	115298668		760.39	0	0	1.24084e+07	0
	FVYVWDTTSR	1	1	1	115298668		1273.62	0	0	1.45652e+07	0
	IAAGSADRFVYVWDTTSRR	1	1	1	115298668		2171.09	0	0	1.39284e+08	2
4885165	cystatin-A [Homo sapiens]	84.69	7	7	17	1.25351e+08	2.12335e+07	7.69024e+07	8	4	5	98	10.9997	5.50342
	Sequence	# PSMs	# Proteins	# Protein Groups	Protein Group Accessions	Modifications	MH+ [Da]	A2: Area	B2: Area	C2: Area	# Missed Cleavages
	TNETYGKLEAVQYK	3	1	1	4885165		1643.82	2.70975e+07	1.24071e+07	4.33064e+07	1
	TQVVAGTNYYIK	4	1	1	4885165		1356.71	265045306	0	1.52982e+08	0
	IPGGLSEAKPATPEIQEIVDK	2	1	1	4885165		2192.17	40872161	0	0	0
	SLPGQNEDLVLTGYQVDK	2	1	1	4885165		1975.99	0	2.49144e+07	2.52592e+07	0
	AGDNKYMHLK	1	1	1	4885165	M7(Oxidation)	1192.57	6.06096e+06	0	0	1
	VKPQLEEK	1	1	1	4885165		970.552	51773218	0	0	0
	LEAVQYK	4	1	1	4885165		850.462	59234202	2.6379e+07	3.4419e+07	0
375493583	anaphase-promoting complex subunit 10 isoform 1 [Homo sapiens]	83.24	13	13	46	1.91232e+09	0	0	46			185	21.2387	9.05615
	Sequence	# PSMs	# Proteins	# Protein Groups	Protein Group Accessions	Modifications	MH+ [Da]	A2: Area	B2: Area	C2: Area	# Missed Cleavages
	VGNNFHNLQEIR	4	3	1	375493583		1440.73	2.91138e+09	0	0	0
	TLCIYADYKSDESYTPSK	2	3	1	375493583	C3(DeStreak)	2159.94	1.1453e+07	0	0	1
	TFMIQIAVLANHQNGR	2	2	1	375493583		1812.95	555585561	0	0	0
	IYTPVEESSIGKFPR	11	2	1	375493583		1722.9	1.34259e+09	0	0	1
	QLELVEPSGWIHVPLTDNHK	8	2	1	375493583		2312.19	1.09862e+09	0	0	0
	CTTIDFMMYR	1	2	1	375493583	C1(DeStreak)	1356.54	2.00237e+08	0	0	0
	DDNLETYWQSDGSQPHLVNIQFR	2	3	1	375493583		2762.28	442913201	0	0	0
	IYTPVEESSIGK	2	2	1	375493583		1322.68	937687357	0	0	0
	EIGSQAVWSLSSCKPGFGVDQLR	1	4	1	375493583	C13(DeStreak)	2540.22	61833020	0	0	0
	SDESYTPSK	1	3	1	375493583		1013.44	2.01127e+08	0	0	0
	QLELVEPSGWIHVPLTDNHKKPTR	7	2	1	375493583		2794.49	200452332	0	0	1
	TLCIYADYK	2	3	1	375493583	C3(DeStreak)	1165.52	1.79852e+08	0	0	0
	TTPNKTPPGADPK	3	3	1	375493583	N-Term(Acetyl)	1365.7	1.48299e+09	0	0	1
378548190	40S ribosomal protein S3 isoform 1 [Homo sapiens]	82.72	28	28	190	2.22543e+09	2.23903e+08	3.71281e+08	120	33	37	243	26.6714	9.65674
	Sequence	# PSMs	# Proteins	# Protein Groups	Protein Group Accessions	Modifications	MH+ [Da]	A2: Area	B2: Area	C2: Area	# Missed Cleavages
	YKLLGGLAVR	1	2	1	378548190		1089.67	8.13812e+07	0	0	1
	FVDGLMIHSGDPVNYYVDTAVR	9	3	1	378548190		2468.18	1997084036	0	3.11951e+08	0
	ELAEDGYSGVEVR	11	2	1	378548190		1423.67	6.22909e+08	83656928	75020379	0
	FVDGLMIHSGDPVNYYVDTAVR	3	3	1	378548190	M6(Oxidation)	2484.18	3.28628e+08	0	75989479	0
	FGFPEGSVELYAEK	4	1	1	378548190		1572.75	1790142276	163802510	0	0
	KPLPDHVSIVEPK	34	3	1	378548190		1458.83	1.41428e+08	1.25875e+07	2.97744e+07	0
	KPLPDHVSIVEPKDEILPTTPISEQK	15	3	1	378548190		2910.57	1.67718e+08	0	2.21848e+07	1
	FVADGIFKAELNEFLTR	3	2	1	378548190		1970.03	69340476	7.07409e+06	14673326	1
	TEIIILATR	7	2	1	378548190		1029.63	1722392827	2.04861e+08	2.93287e+08	0
	KFVADGIFK	6	2	1	378548190		1024.58	508258184	0	103663123	1
	AELNEFLTR	10	2	1	378548190		1092.57	2043657511	233132624	3.46837e+08	0
	IMLPWDPTGK	4	3	1	378548190		1157.6	1785886327	9.03005e+07	0	0
	TQNVLGEK	6	2	1	378548190		888.475	1.22335e+09	9.77498e+07	0	0
	RFGFPEGSVELYAEK	3	1	1	378548190		1728.85	123783989	0	1.54241e+07	1
	FIMESGAK	9	2	1	378548190		882.434	7.88253e+08	6.05504e+07	1.26873e+08	0
	DEILPTTPISEQK	8	3	1	378548190		1470.76	1502969862	165883988	2.34613e+08	0
	FIMESGAK	2	2	1	378548190	M3(Oxidation)	898.43	5.93341e+07	0	0	0
	FVADGIFK	6	2	1	378548190		896.484	9.93889e+08	9.26207e+07	1.59379e+08	0
	KFVADGIFKAELNEFLTR	1	2	1	378548190		2098.13	33669676	0	0	2
	GCEVVVSGK	3	3	1	378548190	C2(DeStreak)	953.438	194456684	0	19132530	0
	IRELTAVVQK	5	2	1	378548190		1156.7	4.81122e+08	3.68797e+07	0	1
	ELTAVVQKR	6	2	1	378548190		1043.62	9.19546e+07	5.44556e+06	1.92224e+07	1
	VTPTRTEIIILATR	7	2	1	378548190		1583.94	4.97811e+08	5.10046e+07	6.54156e+07	1
	LLGGLAVR	3	2	1	378548190		798.516	1.64324e+09	1.53221e+08	0	0
	IRELTAVVQKR	2	2	1	378548190		1312.8	3.8553e+07	0	0	2
	GGKPEPPAMPQPVPTA	10	3	1	378548190		1573.8	2.63554e+09	2.33716e+08	455055517	0
	QGVLGIK	3	3	1	378548190		714.448	1.12626e+09	0	2.14268e+08	0
	ELTAVVQK	3	2	1	378548190		887.516	976195508	0	1.68858e+08	0
	GGKPEPPAMPQPVPTA	4	3	1	378548190	M9(Oxidation)	1589.8	1.75502e+08	0	0	0
	AVQISKK	1	2	1	378548190	N-Term(Acetyl)	815.495	1.25326e+08	0	0	1
	RACYGVLR	1	2	1	378548190		937.499	7.37603e+06	0	0	1
14389309	tubulin alpha-1C chain [Homo sapiens]	81.96	4	34	378	1.2012e+10	1.50188e+09	1.90026e+09	208	90	80	449	49.8635	5.09717
	Sequence	# PSMs	# Proteins	# Protein Groups	Protein Group Accessions	Modifications	MH+ [Da]	A2: Area	B2: Area	C2: Area	# Missed Cleavages
	FDGALNVDLTEFQTNLVPYPR	21	10	3	14389309;393715091;514052659		2409.2	2.74466e+09	1.68428e+08	4.40873e+08	0
	TIGGGDDSFNTFFSETGAGK	11	6	2	14389309;393715091		2007.89	9130379388	1132021499	1336300012	0
	AVCMLSNTTAVAEAWAR	1	1	1	14389309	C3(DeStreak)	1869.86	9.40813e+07	0	0	0
	GHYTIGKEIIDLVLDR	7	4	2	14389309;393715091		1842.01	4.38482e+08	80498945	7.89092e+07	1
	RAFVHWYVGEGMEEGEFSEAR	2	9	3	14389309;393715091;514052659		2486.11	199879658	0	0	1
	QLFHPEQLITGKEDAANNYAR	26	9	3	14389309;393715091;514052659		2415.2	5136516971	6.12745e+08	867286592	1
	AFVHWYVGEGMEEGEFSEAR	11	9	3	14389309;393715091;514052659		2330.01	3478565982	3.29668e+08	464028386	0
	IHFPLATYAPVISAEK	33	8	3	14389309;393715091;514052659		1756.96	7419410944	1.09207e+09	1111064002	0
	AVFVDLEPTVIDEVR	14	4	2	14389309;393715091		1701.9	10894519541	1231289775	1543111305	0
	KLADQCTGLQGFLVFHSFGGGTGSGFTSLLMER	2	4	2	14389309;393715091	C6(DeStreak)	3537.68	1.93554e+08	0	0	1
	LISQIVSSITASLR	22	6	2	14389309;514052659		1487.87	6721017153	923243500	636359007	0
	QLFHPEQLITGK	22	10	3	14389309;393715091;514052659		1410.77	4.78958e+09	5.07662e+08	797076938	0
	AFVHWYVGEGMEEGEFSEAR	4	9	3	14389309;393715091;514052659	M11(Oxidation)	2346.01	6.10121e+08	2.7343e+07	1.54252e+08	0
	AYHEQLTVAEITNACFEPANQMVK	1	1	1	14389309	C15(DeStreak)	2783.27	0	0	0	0
	DVNAAIATIK	19	6	2	14389309;393715091		1015.57	9.74929e+09	1527497613	1.73709e+09	0
	LSVDYGKK	13	7	3	14389309;393715091;514052659		909.499	2.72514e+09	304096244	5.37571e+08	1
	GHYTIGKEIIDLVLDRIR	4	4	2	14389309;393715091		2111.19	2.32018e+07	3.9394e+07	0	2
	EDAANNYAR	7	11	4	14389309;393715091;514052659;285395246		1023.44	611663960	6.17478e+07	9.29686e+07	0
	LDHKFDLMYAK	16	11	4	14389309;393715091;514052659;285395246	M8(Oxidation)	1396.69	4.83125e+08	8.31351e+07	122061069	1
	EDMAALEK	6	6	3	14389309;393715091;514052659		906.42	2.18131e+09	9.15606e+07	351353458	0
	LDHKFDLMYAK	25	11	4	14389309;393715091;514052659;285395246		1380.69	2724140944	473220208	4.6307e+08	1
	EIIDLVLDR	8	4	2	14389309;393715091		1085.62	6.42458e+09	6.60092e+08	9.25772e+08	0
	NLDIERPTYTNLNR	16	10	3	14389309;393715091;514052659		1718.88	9.07938e+09	1.22461e+09	1.34031e+09	0
	RNLDIERPTYTNLNR	10	10	3	14389309;393715091;514052659		1874.98	4.07138e+08	6.30036e+07	5.81748e+07	1
	EDMAALEK	3	6	3	14389309;393715091;514052659	M3(Oxidation)	922.415	2.15591e+08	0	4.48357e+07	0
	LDHKFDLMYAKR	2	11	4	14389309;393715091;514052659;285395246		1536.79	4.39907e+07	0	0	2
	TIGGGDDSFNTFFSETGAGKHVPR	2	6	2	14389309;393715091		2497.17	5.71831e+07	0	0	1
	VGINYQPPTVVPGGDLAK	37	10	3	14389309;393715091;514052659		1824.98	1.53922e+10	1.74685e+09	2420589778	0
	TIQFVDWCPTGFK	3	7	2	14389309;393715091	C8(DeStreak)	1617.74	2.32249e+08	6.50966e+06	2.47334e+07	0
	RAFVHWYVGEGMEEGEFSEAR	2	9	3	14389309;393715091;514052659	M12(Oxidation)	2502.11	47931039	0	8.3749e+06	1
	IRKLADQCTGLQGFLVFHSFGGGTGSGFTSLLMER	1	4	2	14389309;393715091	K3(Acetyl); C8(DeStreak); T9(Phospho); S19(Phospho)	4008.87	27853258	0	0	2
	AYHEQLTVAEITNACFEPANQMVK	1	1	1	14389309		2707.27	0	0	0	0
	FDLMYAKR	1	11	4	14389309;393715091;514052659;285395246		1043.53	13072040	0	0	1
	AFVHWYVGEGMEEGEFSEAREDMAALEK	2	6	3	14389309;393715091;514052659		3217.42	226717451	1.46852e+07	0	1
	ECISIHVGQAGVQIGNACWELYCLEHGIQPDGQMPSDK	1	5	2	14389309;393715091	C2(DeStreak)	4201.87	5.49651e+07	0	0	0
	AYHEQLTVAEITNACFEPANQMVKCDPR	1	1	1	14389309	M22(Oxidation)	3194.46	7.30861e+07	0	0	1
	AVCMLSNTTAVAEAWAR	1	1	1	14389309	S6(Phospho)	1873.81	0	7.16893e+06	0	0
	LSVDYGK	9	7	3	14389309;393715091;514052659		781.405	1.83612e+09	2.20397e+08	0	0
	FDLMYAK	7	13	4	14389309;393715091;514052659;285395246		887.43	2069931138	0	308547094	0
	DYEEVGADSADGEDEGEEY	1	1	1	14389309		2078.74	5.1164e+07	0	0	0
	FDLMYAK	3	13	4	14389309;393715091;514052659;285395246	M4(Oxidation)	903.426	3.14679e+08	0	0	0
40217847	U5 small nuclear ribonucleoprotein 200 kDa helicase [Homo sapiens]	81.37	203	203	925	25904264	3.17974e+06	5.98941e+09	20	2	903	2136	244.353	6.06201
	Sequence	# PSMs	# Proteins	# Protein Groups	Protein Group Accessions	Modifications	MH+ [Da]	A2: Area	B2: Area	C2: Area	# Missed Cleavages
	GLIEIISNAAEYENIPIR	7	1	1	40217847		2015.08	2.50247e+07	0	4.55192e+09	0
	FYDDAIVSQK	6	1	1	40217847		1185.57	22017329	0	4910159466	0
	SLVQEMVGSFGK	4	1	1	40217847		1281.65	2.49061e+07	0	4.27832e+09	0
	EGSASTEVLR	7	1	1	40217847		1048.52	1.37687e+07	0	3.44124e+09	0
	YAQAGFEGFK	4	1	1	40217847		1117.53	2.47101e+07	2.76077e+06	4.96418e+09	0
	NQVLVFVHSR	11	1	1	40217847		1198.67	12489149	0	4218062050	0
	IVALSSSLSNAK	6	1	1	40217847		1189.67	2.35685e+07	0	5.75904e+09	0
	MEADPELSK	8	1	1	40217847		1019.47	6.19515e+06	0	1995458799	0
	TGNFQVTELGR	8	1	1	40217847		1221.62	2.66607e+07	3.59872e+06	5111976175	0
	NIEMTQEDVR	6	1	1	40217847		1234.57	0	0	2.14199e+09	0
	FLYQLHETEKEDLIR	10	1	1	40217847		1934	1.1882e+07	0	3.37017e+09	1
	TNLLLQAHLSR	11	1	1	40217847		1265.73	1.31939e+07	0	4629414618	0
	KADEVLEILK	10	1	1	40217847		1157.67	7.74193e+06	0	3.42773e+09	1
	ANSNLVLQADR	12	1	1	40217847		1200.63	1.59784e+07	0	4281026002	0
	VVLLTGETSTDLK	15	1	1	40217847		1375.76	2.27015e+07	0	5287582822	0
	SPTLYGISHDDLKGDPLLDQR	7	1	1	40217847		2340.18	14599158	0	3310918033	1
	SPTLYGISHDDLK	7	1	1	40217847		1445.72	7.20092e+06	0	2.04206e+09	0
	MLLQSSEGR	5	1	1	40217847		1020.51	0	0	2.54802e+09	0
	MDTDLETMDLDQGGEALAPR	4	1	1	40217847		2177.96	0	0	939425951	0
	NALLQLTDSQIADVAR	3	1	1	40217847		1727.92	0	0	2888507342	0
	LVEQLFSSGAIQVVVASR	9	1	1	40217847		1903.06	0	0	3.7938e+08	0
	MDTDLETMDLDQGGEALAPR	6	1	1	40217847	M1(Oxidation)	2193.96	0	0	171403332	0
	EEASDDDMEGDEAVVR	1	1	1	40217847		1766.7	0	0	9.81713e+07	0
	LPDMLNAEIVLGNVQNAK	4	1	1	40217847	M4(Oxidation)	1955.02	0	0	385975602	0
	EEASDDDMEGDEAVVR	4	1	1	40217847	S4(Phospho)	1846.66	0	0	2.58744e+08	0
	GVESVFDIMEMEDEER	2	1	1	40217847		1914.81	0	0	5.25354e+08	0
	HLSDHLSELVEQTLSDLEQSK	8	1	1	40217847		2408.19	0	0	2.35054e+09	0
	LPDMLNAEIVLGNVQNAK	3	1	1	40217847		1939.02	0	0	1754372183	0
	AALETDENLLLCAPTGAGK	2	1	1	40217847	C12(DeStreak)	1962.94	0	0	375645613	0
	KVVLLTGETSTDLK	5	1	1	40217847		1503.86	0	0	8.85813e+08	1
	HIQVLVSTATLAWGVNLPAHTVIIK	4	1	1	40217847		2681.54	0	0	5.62552e+08	0
	AALETDENLLLCAPTGAGK	1	1	1	40217847		1886.95	0	0	8.3868e+07	0
	MTQNPNYYNLQGISHR	7	1	1	40217847	M1(Oxidation)	1951.9	0	0	1533189564	0
	MTQNPNYYNLQGISHR	7	1	1	40217847		1935.91	0	0	5.80895e+09	0
	MDTDLETMDLDQGGEALAPR	3	1	1	40217847	M1(Oxidation); M8(Oxidation)	2209.95	0	0	55153135	0
	RLVEQLFSSGAIQVVVASR	5	1	1	40217847		2059.16	0	0	467616109	1
	MQLSAELQSDTEEILSK	3	1	1	40217847		1921.94	0	0	1388338856	0
	KNVQNINLFVVDEVHLIGGENGPVLEVICSR	3	1	1	40217847	C29(DeStreak)	3480.79	0	0	337256568	1
	HINMDGTINVDDFK	9	1	1	40217847		1618.75	0	0	1.74215e+09	0
	TIENKQDAVDYLTWTFLYR	4	1	1	40217847		2376.18	0	0	2.60371e+09	1
	FPFFNPIQTQVFNTVYNSDDNVFVGAPTGSGK	2	1	1	40217847		3507.68	0	0	1.82597e+08	0
	YPNIELSYEVVDKDSIR	7	1	1	40217847		2040.02	0	0	4.09708e+08	1
	LATYGITVAELTGDHQLCK	2	1	1	40217847	C18(DeStreak)	2109.03	0	0	254111475	0
	WLSCETQLPVSFR	3	1	1	40217847	C4(DeStreak)	1641.77	0	0	8.72655e+08	0
	GRWTELGALDILQMLGR	5	1	1	40217847		1929.03	0	0	1.12227e+09	1
	TLVEDLFADKHIQVLVSTATLAWGVNLPAHTVIIK	2	1	1	40217847		3813.11	0	0	4.06319e+08	1
	LYDLNHNEIGELIR	3	1	1	40217847		1698.87	0	0	5621285062	0
	QDAVDYLTWTFLYR	2	1	1	40217847		1790.87	0	0	433382433	0
	KTGNFQVTELGR	3	1	1	40217847		1349.71	0	0	2.45732e+08	1
	VPIPVKESIEEPSAK	7	1	1	40217847		1622.89	0	0	2.42549e+09	1
	LTAIDILTTCAADIQR	4	1	1	40217847	C10(DeStreak)	1793.91	0	0	8.29906e+08	0
	NLELKDLLPYGFAIHHAGMTR	5	1	1	40217847		2396.25	0	0	981312946	1
	MMILYCTLLASAQSEAEKER	3	1	1	40217847	C6(DeStreak)	2363.09	0	0	648643981	1
	GEGILITSHGELQYYLSLLNQQLPIESQMVSK	2	1	1	40217847	M29(Oxidation)	3604.85	0	0	254974926	0
	QVLDLEDLVFTQGSHFMANK	2	1	1	40217847	M17(Oxidation)	2308.12	0	0	299403381	0
	YPPPTELLDLQPLPVSALR	7	1	1	40217847		2119.17	0	0	6.3293e+08	0
	CTLSANLVASGELMSSK	1	1	1	40217847	C1(DeStreak)	1786.83	0	0	6.40064e+07	0
	GEGILITSHGELQYYLSLLNQQLPIESQMVSK	5	1	1	40217847		3588.85	0	0	6.34313e+08	0
	GYTLLSEGIDEMVGIIYKPK	1	1	1	40217847		2226.17	0	0	2.62897e+08	0
	DILCGAADEVLAVLKNEK	1	1	1	40217847	C4(DeStreak)	1977	0	0	1.77226e+08	1
	LIGLSATLPNYEDVATFLR	8	1	1	40217847		2093.12	0	0	2916260798	0
	RDEPTGEVLSLVGK	10	1	1	40217847		1499.8	0	0	4.77066e+08	1
	VHGSSEAFWILVEDVDSEVILHHEYFLLK	3	1	1	40217847		3411.71	0	0	90408123	0
	RLDLVHTAALMLDK	3	1	1	40217847		1595.89	0	0	1.053e+09	1
	LIILDEIHLLHDDR	4	1	1	40217847		1714.94	0	0	2.41262e+08	0
	GNIIISTPEKWDILSR	4	1	1	40217847		1842.01	0	0	3.21846e+09	1
	EIDLLLGQTDDTR	3	1	1	40217847		1488.75	0	0	740233612	0
	EEASDDDMEGDEAVVR	2	1	1	40217847	S4(Phospho); M8(Oxidation)	1862.65	0	0	4.16302e+07	0
	EEASDDDMEGDEAVVR	2	1	1	40217847	M8(Oxidation)	1782.69	0	0	1.61852e+07	0
	SLQYEYKANSNLVLQADR	1	1	1	40217847		2112.07	0	0	5.53937e+06	1
	ETLLNGVGYLHEGLSPMER	2	1	1	40217847		2115.05	0	0	981582510	0
	HINMDGTINVDDFK	8	1	1	40217847	M4(Oxidation)	1634.74	0	0	4.99609e+08	0
	REEGWWVVIGDAK	2	1	1	40217847		1544.78	0	0	373328410	1
	DLLPYGFAIHHAGMTR	6	1	1	40217847		1798.9	0	0	1.14737e+09	0
	EEISATQIIVCTPEK	1	1	1	40217847	C11(DeStreak)	1736.84	0	0	26078108	0
	QVLDLEDLVFTQGSHFMANK	2	1	1	40217847		2292.13	0	0	1.22221e+09	0
	MKGYTLLSEGIDEMVGIIYKPK	4	1	1	40217847	M1(Oxidation)	2501.3	0	0	427813660	1
	MMILYCTLLASAQSEAEKER	2	1	1	40217847	M2(Oxidation); C6(DeStreak)	2379.1	0	0	178232128	1
	MMILYCTLLASAQSEAEK	2	1	1	40217847	C6(DeStreak)	2077.96	0	0	5.72206e+07	0
	GVESVFDIMEMEDEERNALLQLTDSQIADVAR	2	1	1	40217847	M11(Oxidation)	3639.7	0	0	2.14412e+07	1
	FLYQLHETEKEDLIREER	7	1	1	40217847		2348.18	0	0	1511994803	2
	MKGYTLLSEGIDEMVGIIYKPK	6	1	1	40217847		2485.3	0	0	1.54676e+09	1
	IMEHAGKNQVLVFVHSR	5	1	1	40217847		1965.04	0	0	2.79433e+08	1
	FCNRYPNIELSYEVVDKDSIR	2	1	1	40217847	C2(DeStreak)	2636.24	0	0	3.5072e+08	2
	LSDSTLKETLLNGVGYLHEGLSPMER	3	1	1	40217847		2859.45	0	0	1564926927	1
	FQIMNEIVYEK	3	1	1	40217847		1413.7	0	0	3067646034	0
	RLDLVHTAALMLDKNNLVK	5	1	1	40217847		2164.22	0	0	3650807672	2
	SLVQEMVGSFGKR	4	1	1	40217847	M6(Oxidation)	1453.74	0	0	7.19059e+07	1
	NSAFESLYQDKFPFFNPIQTQVFNTVYNSDDNVFVGAPTGSGK	3	1	1	40217847		4790.29	0	0	1.61933e+09	1
	KVVLLTGETSTDLKLLGK	2	1	1	40217847		1915.14	0	0	65093921	2
	ESIEEPSAK	6	1	1	40217847		989.474	0	0	838438648	0
	DEPTGEVLSLVGKLEGTR	2	1	1	40217847		1900	0	0	61385170	1
	SLVQEMVGSFGKR	2	1	1	40217847		1437.75	0	0	973608474	1
	ETLLNGVGYLHEGLSPMER	3	1	1	40217847	M17(Oxidation)	2131.04	0	0	3.99187e+08	0
	AIFEIVLNRGWAQLTDK	1	1	1	40217847		1974.07	0	0	21151944	1
	KEIDLLLGQTDDTR	1	1	1	40217847		1616.84	0	0	4.17881e+07	1
	SLVQEMVGSFGK	4	1	1	40217847	M6(Oxidation)	1297.64	0	0	3.2669e+08	0
	EIGKHINMDGTINVDDFK	6	1	1	40217847		2045.99	0	0	3.59873e+08	1
	QVLDLEDLVFTQGSHFMANKR	3	1	1	40217847	M17(Oxidation)	2464.22	0	0	1023024849	1
	LIGLSATLPNYEDVATFLRVDPAK	1	1	1	40217847		2603.4	0	0	1.57962e+08	1
	FQIMNEIVYEK	4	1	1	40217847	M4(Oxidation)	1429.7	0	0	325176321	0
	DEPTGEVLSLVGK	2	1	1	40217847		1343.7	0	0	1525312396	0
	LDLVHTAALMLDK	2	1	1	40217847		1439.79	0	0	1.56138e+08	0
	FYDDAIVSQKK	4	1	1	40217847		1313.67	0	0	3.62781e+08	1
	GRWTELGALDILQMLGR	2	1	1	40217847	M14(Oxidation)	1945.03	0	0	1.02664e+08	1
	SNSLISIK	4	1	1	40217847		861.5	0	0	2.10622e+09	0
	EEEVTGPVIAPLFPQKR	5	1	1	40217847		1910.03	0	0	1.68835e+09	1
	SGGPVVVLVQLER	5	1	1	40217847		1352.78	0	0	2720877682	0
	WLSCETQLPVSFR	1	1	1	40217847		1565.77	0	0	4.69121e+07	0
	NIEMTQEDVR	5	1	1	40217847	M4(Oxidation)	1250.56	0	0	5.63405e+08	0
	STLKVELTITPDFQWDEK	2	1	1	40217847		2150.09	0	0	432858061	1
	DMCLEKDTLGLFLR	2	1	1	40217847	C3(DeStreak)	1729.83	0	0	2.24331e+08	1
	LLSMAKPVYHAITK	9	1	1	40217847	M4(Oxidation)	1587.89	0	0	2.90803e+08	0
	LEGFALMADMVYVTQSAGR	2	1	1	40217847		2058.99	0	0	4.79994e+08	0
	GPVLEALVAR	3	1	1	40217847		1024.61	0	0	3.67058e+08	0
	GNIIISTPEK	3	1	1	40217847		1071.6	0	0	1.34646e+09	0
	EIGKHINMDGTINVDDFK	3	1	1	40217847	M8(Oxidation)	2061.98	0	0	1.37932e+08	1
	VRGLIEIISNAAEYENIPIR	1	1	1	40217847		2270.24	0	0	6.22268e+07	1
	MMILYCTLLASAQSEAEKER	1	1	1	40217847	M1(Oxidation); M2(Oxidation); C6(DeStreak)	2395.09	0	0	3.31656e+07	1
	LSDSTLKETLLNGVGYLHEGLSPMER	3	1	1	40217847	M24(Oxidation)	2875.45	0	0	5.17196e+08	1
	GVESVFDIMEMEDEERNALLQLTDSQIADVAR	2	1	1	40217847		3623.71	0	0	6.4829e+07	1
	DLLPYGFAIHHAGMTR	6	1	1	40217847	M14(Oxidation)	1814.89	0	0	351839096	0
	GVESVFDIMEMEDEER	1	1	1	40217847	M11(Oxidation)	1930.8	0	0	58900383	0
	INVLLQAFISQLK	2	1	1	40217847		1486.89	0	0	7.60819e+08	0
	IHAYVDYPIYDVLQMVGHANRPLQDDEGR	8	1	1	40217847		3384.63	0	0	1.51957e+09	0
	MEADPELSK	2	1	1	40217847	M1(Oxidation)	1035.46	0	0	2.69407e+08	0
	DIDAFWLQR	4	1	1	40217847		1163.58	0	0	4599562485	0
	QVLDLEDLVFTQGSHFMANKR	2	1	1	40217847		2448.23	0	0	2.6779e+09	1
	MLLQSSEGR	10	1	1	40217847	M1(Oxidation)	1036.51	0	0	3.77265e+08	0
	TRRDEPTGEVLSLVGK	11	1	1	40217847		1756.95	0	0	9.48158e+08	2
	QLPHFTSEHIKR	15	1	1	40217847		1492.8	0	0	1159342601	1
	RKEIDLLLGQTDDTR	5	1	1	40217847		1772.94	0	0	8.60642e+08	2
	NLELKDLLPYGFAIHHAGMTR	4	1	1	40217847	M19(Oxidation)	2412.24	0	0	3.2526e+08	1
	GYTLLSEGIDEMVGIIYKPK	1	1	1	40217847	M12(Oxidation)	2242.13	0	0	0	0
	RFQIMNEIVYEK	3	1	1	40217847		1569.8	0	0	5.0175e+08	1
	IASHYYITNDTVQTYNQLLKPTLSEIELFR	7	1	1	40217847		3570.83	0	0	6400236043	0
	SGGPVVVLVQLEREEEVTGPVIAPLFPQKR	6	1	1	40217847		3243.8	0	0	728633159	2
	KPVIVFVPSRK	14	1	1	40217847		1269.8	0	0	9.02125e+08	1
	DAVNWLGYAYLYIR	2	1	1	40217847		1716.87	0	0	304507092	0
	WLSCETQLPVSFR	1	1	1	40217847	S3(Phospho)	1645.73	0	0	11582879	0
	KITDYGGDK	2	1	1	40217847		996.495	0	0	1.12136e+08	1
	ADEVLEILK	2	1	1	40217847		1029.58	0	0	494687885	0
	KPVIVFVPSR	6	1	1	40217847		1141.7	0	0	2659596556	0
	AIFEIVLNR	2	1	1	40217847		1074.63	0	0	2213736117	0
	WTELGALDILQMLGR	2	1	1	40217847	M12(Oxidation)	1731.9	0	0	80856028	0
	LLSMAKPVYHAITK	10	1	1	40217847		1571.89	0	0	3198808145	0
	EEEVTGPVIAPLFPQK	3	1	1	40217847		1753.93	0	0	1790633438	0
	CTDKGVESVFDIMEMEDEER	1	1	1	40217847	C1(DeStreak)	2437.98	0	0	5.10351e+07	1
	RMTQNPNYYNLQGISHR	4	1	1	40217847		2092.01	0	0	6.09584e+08	1
	AGRPQYDTK	4	1	1	40217847		1035.52	0	0	8.72005e+08	0
	NSAFESLYQDK	3	1	1	40217847		1301.6	0	0	344615880	0
	RLDLVHTAALMLDKNNLVK	6	1	1	40217847	M11(Oxidation)	2180.22	0	0	2.33208e+08	2
	FNDPHVKTNLLLQAHLSR	3	1	1	40217847		2103.14	0	0	6.82291e+07	1
	FLHCTEKDLIPYLEK	2	1	1	40217847	C4(DeStreak)	1924.95	0	0	1.56862e+08	1
	LELSVHLQPITR	6	1	1	40217847		1405.81	0	0	4.0476e+09	0
	LDFVAPATGAHNYTLYFMSDAYMGCDQEYK	1	1	1	40217847	C25(DeStreak)	3497.46	0	0	0	0
	AIRDMCLEKDTLGLFLR	2	1	1	40217847	C6(DeStreak)	2070.04	0	0	32930970	2
	KLPEEVVK	7	1	1	40217847		941.563	0	0	2118251955	1
	GTQVYSPEKGR	3	1	1	40217847		1221.62	0	0	113586572	1
	LTAIDILTTCAADIQR	1	1	1	40217847	T2(Phospho)	1797.87	0	0	1.43186e+07	0
	SNSLISIKR	4	1	1	40217847		1017.6	0	0	1166542478	1
	HLILPEKYPPPTELLDLQPLPVSALR	10	1	1	40217847		2949.68	0	0	3811054056	1
	VFSLSSEFK	3	1	1	40217847		1043.54	0	0	4739325040	0
	RMTQNPNYYNLQGISHR	4	1	1	40217847	M2(Oxidation)	2108	0	0	9.03054e+07	1
	VELTITPDFQWDEK	2	1	1	40217847		1720.84	0	0	1212971128	0
	KLPEEVVKK	4	1	1	40217847		1069.66	0	0	5.10504e+07	2
	GYEEVHVPALKPKPFGSEEQLLPVEK	8	1	1	40217847		2920.54	0	0	2052153190	0
	TNVALMCMLR	1	1	1	40217847	C7(DeStreak)	1227.57	0	0	349003298	0
	TKPQMQEER	5	1	1	40217847		1146.55	0	0	3.43034e+08	0
	ITDYGGDK	3	1	1	40217847		868.4	0	0	6.56274e+08	0
	VDRTLVEDLFADKHIQVLVSTATLAWGVNLPAHTVIIK	1	1	1	40217847		4183.31	0	0	2.0374e+08	2
	RFQIMNEIVYEK	4	1	1	40217847	M5(Oxidation)	1585.8	0	0	3.9271e+07	1
	MLRSPTLYGISHDDLK	4	1	1	40217847		1845.95	0	0	5.62928e+07	1
	NVQNINLFVVDEVHLIGGENGPVLEVICSR	1	1	1	40217847	C28(DeStreak)	3352.7	0	0	5.53374e+07	0
	YHVLVNLGK	2	1	1	40217847		1042.6	0	0	1.19982e+09	0
	GLFYFDNSFRPVPLEQTYVGITEK	4	1	1	40217847		2820.41	0	0	5182266432	0
	KGYEEVHVPALKPKPFGSEEQLLPVEK	15	1	1	40217847		3048.63	0	0	1568212588	1
	LTAIDILTTCAADIQR	1	1	1	40217847		1717.91	0	0	1.43961e+08	0
	GTQVYSPEK	2	1	1	40217847		1008.5	0	0	2.16375e+09	0
	YVHLFPK	8	1	1	40217847		903.505	0	0	2861939652	0
	LIILDEIHLLHDDRGPVLEALVAR	14	1	1	40217847		2720.54	0	0	5.16354e+09	1
	EEGWWVVIGDAK	3	1	1	40217847		1388.68	0	0	2.18381e+09	0
	VPHKLNNPK	3	1	1	40217847		1046.6	0	0	3.54983e+08	1
	AKYAQDEHLITFFVPVFEPLPPQYFIR	4	1	1	40217847		3265.7	0	0	4.55222e+08	1
	NITVREEEKLELQK	4	1	1	40217847		1728.94	0	0	628536125	2
	LLERVPIPVKESIEEPSAK	1	1	1	40217847		2134.2	0	0	4.20044e+07	2
	YVHLFPKLELSVHLQPITR	1	1	1	40217847		2290.3	0	0	8.64424e+07	1
	MMILYCTLLASAQSEAEKER	1	1	1	40217847	M1(Oxidation); M2(Oxidation)	2319.1	0	0	12996466	1
	TIHKYVHLFPKLELSVHLQPITR	1	1	1	40217847		2769.58	0	0	93341434	2
	RLDLVHTAALMLDK	1	1	1	40217847	M11(Oxidation)	1611.88	0	0	5.59167e+07	1
	LDLVHTAALMLDKNNLVK	2	1	1	40217847		2008.12	0	0	4.43033e+08	1
	IHAYVDYPIYDVLQMVGHANRPLQDDEGR	2	1	1	40217847	M15(Oxidation)	3400.63	0	0	72919794	0
	QLPHFTSEHIK	11	1	1	40217847		1336.7	0	0	8.76519e+08	0
	SGGPVVVLVQLEREEEVTGPVIAPLFPQK	2	1	1	40217847		3087.69	0	0	149263662	1
	GLIEIISNAAEYENIPIRHHEDNLLR	3	1	1	40217847		3029.57	0	0	791627632	1
	LPEEVVKK	1	1	1	40217847		941.563	0	0	17567903	1
	GVESVFDIMEMEDEER	1	1	1	40217847	M9(Oxidation); M11(Oxidation)	1946.79	0	0	1.54119e+07	0
	VDRTLVEDLFADK	1	1	1	40217847		1520.79	0	0	31434596	1
	KNVQNINLFVVDEVHLIGGENGPVLEVICSR	1	1	1	40217847		3404.79	0	0	2.76263e+07	1
	YHVLVNLGKK	1	1	1	40217847		1170.69	0	0	2.3952e+08	1
	EIDLLLGQTDDTRYHVLVNLGK	2	1	1	40217847		2512.33	0	0	2.58157e+08	1
	TIENKQDAVDYLTWTFLYRR	1	1	1	40217847		2532.28	0	0	8.34331e+07	2
	TKPQMQEERR	2	1	1	40217847		1302.65	0	0	1.9624e+07	1
	IMEHAGKNQVLVFVHSR	2	1	1	40217847	M2(Oxidation)	1981.03	0	0	2.05748e+07	1
	TIHKYVHLFPK	1	1	1	40217847		1382.79	0	0	7.86493e+07	1
	SPTLYGISHDDLKGDPLLDQRR	2	1	1	40217847		2496.28	0	0	53968593	2
	TLVEDLFADKHIQVLVSTATLAWGVNLPAHTVIIKGTQVYSPEK	1	1	1	40217847		4802.59	0	0	1.22874e+07	2
	FLYEPLPVESHLDHCMHDHFNAEIVTK	2	1	1	40217847	C15(DeStreak)	3297.51	0	0	4.04361e+08	0
	IMGKMEADPELSK	2	1	1	40217847	M5(Oxidation)	1464.7	0	0	2.13202e+07	1
	AIRDMCLEKDTLGLFLR	2	1	1	40217847	M5(Oxidation); C6(DeStreak)	2086.04	0	0	3.09003e+07	2
	MRYISSQIERPIR	1	1	1	40217847		1648.89	0	0	1.18963e+07	1
	GLFYFDNSFRPVPLEQTYVGITEKK	2	1	1	40217847		2948.52	0	0	5.23174e+08	1
	MEADPELSKFLYQLHETEKEDLIR	1	1	1	40217847		2934.45	0	0	22014372	2
	QDAVDYLTWTFLYRR	1	1	1	40217847		1946.97	0	0	5.1525e+07	1
	GYEEVHVPALKPKPFGSEEQLLPVEKLPK	3	1	1	40217847		3258.77	0	0	374326560	1
	DVAHWLGCSATSTFNFHPNVRPVPLELHIQGFNISHTQTR	1	1	1	40217847	C8(DeStreak)	4603.24	0	0	2.48784e+08	0
	VKLDFVAPATGAHNYTLYFMSDAYMGCDQEYK	1	1	1	40217847	M25(Oxidation); C27(DeStreak)	3740.63	0	0	45119698	1
	EIDLLLGQTDDTRYHVLVNLGKK	2	1	1	40217847		2640.43	0	0	109425673	2
	KGYEEVHVPALKPKPFGSEEQLLPVEKLPK	4	1	1	40217847		3386.86	0	0	4.44765e+08	2
	AALETDENLLLCAPTGAGKTNVALMCMLR	1	1	1	40217847	M25(Oxidation)	3035.49	0	0	473095499	1
	FLYEPLPVESHLDHCMHDHFNAEIVTK	1	1	1	40217847	C15(DeStreak); M16(Oxidation)	3313.5	0	0	68239889	0
	IHAYVDYPIYDVLQMVGHANRPLQDDEGRCVIMCQGSK	3	1	1	40217847		4334.03	0	0	155544702	1
	LATYGITVAELTGDHQLCKEEISATQIIVCTPEKWDIITR	1	1	1	40217847		4459.27	0	0	430508388	2
	GNIIISTPEKWDILSRR	1	1	1	40217847		1998.1	0	0	7.09659e+07	2
	IIYIAPMR	4	1	1	40217847		976.561	2.60273e+07	0	4.91433e+09	0
	HLILPEK	4	1	1	40217847		849.515	0	0	931021130	0
	HHEDNLLR	11	1	1	40217847		1033.51	0	0	2.54116e+09	0
	MWQSMCPLR	1	1	1	40217847	C6(DeStreak)	1227.51	0	0	1.69586e+08	0
	GDPLLDQR	3	1	1	40217847		913.47	0	0	1255832718	0
	QLAQKVPHK	3	1	1	40217847		1048.62	0	0	8.88316e+07	1
	LPEEVVK	1	1	1	40217847		813.468	0	0	3.72808e+08	0
	HSPKKPVIVFVPSR	1	1	1	40217847		1590.94	0	0	16118157	1
	TICAEFAILR	1	1	1	40217847	C3(DeStreak)	1212.61	0	0	3.16451e+08	0
	TYTQLVR	2	1	1	40217847		880.485	0	0	3.73249e+09	0
	FNDPHVK	3	1	1	40217847		856.428	0	0	1576382760	0
	IMEHAGK	1	1	1	40217847		785.393	0	0	2.87832e+06	0
	EEEKLELQK	2	1	1	40217847		1145.6	0	0	8.065e+08	1
	YISSQIERPIR	2	1	1	40217847		1361.75	0	0	3.56792e+09	0
	IIYIAPMR	2	1	1	40217847	M7(Oxidation)	992.556	0	0	8.84693e+08	0
	CQLPDGSFRR	1	1	1	40217847	C1(DeStreak)	1254.57	0	0	124352197	1
	NITVREEEK	1	1	1	40217847		1117.58	0	0	1.309e+08	1
	FLYQLHETEK	1	1	1	40217847		1307.66	0	0	3.15731e+08	0
	DTLGLFLR	1	1	1	40217847		934.531	0	0	1.20519e+09	0
	CQLPDGSFR	2	1	1	40217847	C1(DeStreak)	1098.47	0	0	5.58993e+08	0
	GWAQLTDK	1	1	1	40217847		918.464	0	0	1596314124	0
	KNFPFER	2	1	1	40217847		937.485	0	0	4.54291e+08	1
	VPIPVK	1	1	1	40217847		652.436	0	0	3.98212e+09	0
	SLQYEYK	1	1	1	40217847		930.453	0	0	2214066922	0
	DLIPYLEK	1	1	1	40217847		990.547	0	0	860961364	0
	FLHCTEK	1	1	1	40217847	C4(DeStreak)	953.418	0	0	193063262	0
56788356	tuftelin-interacting protein 11 [Homo sapiens]	81.24	113	114	1687	1.72403e+07	0	5.90435e+10	5		1682	837	96.7584	5.66846
	Sequence	# PSMs	# Proteins	# Protein Groups	Protein Group Accessions	Modifications	MH+ [Da]	A2: Area	B2: Area	C2: Area	# Missed Cleavages
	AVSSNVGAYMQPGAR	32	1	1	56788356		1507.73	8.13362e+06	0	40469759070	0
	SFMDFGSWER	26	1	1	56788356		1261.53	2.78375e+07	0	5.64451e+10	0
	TGGNFKPSQK	16	1	1	56788356		1063.55	6.64953e+06	0	6.53525e+09	0
	DYSAPVNFISAGLKK	22	1	1	56788356		1609.85	1.57498e+07	0	60321678888	1
	SLLENDQLLSHGGQDLSADAFHR	23	1	1	56788356		2523.21	0	0	36606902931	0
	DLIETKAEEHNIVFMPVIGK	4	1	1	56788356		2283.2	0	0	1034201954	1
	SMFSDQVLAHPSVK	31	1	1	56788356		1545.77	0	0	3.36919e+10	0
	KGAAEEAELEDSDDEEKPVK	12	1	1	56788356	S12(Phospho)	2268.97	0	0	2.41311e+09	1
	KGAAEEAELEDSDDEEKPVK	5	1	1	56788356		2189	0	0	2.98391e+08	1
	KGAAEEAELEDSDDEEKPVKQDDFPK	3	1	1	56788356		2919.32	0	0	121733551	2
	ENFEITDWDLQNEFNPNR	3	1	1	56788356		2281.01	0	0	1389946572	0
	HWQTKEEATYGVWAER	11	1	1	56788356		1990.93	0	0	3143556310	1
	GAAEEAELEDSDDEEKPVK	69	1	1	56788356	S11(Phospho)	2140.88	0	0	19284875439	0
	SMFSDQVLAHPSVK	47	1	1	56788356	M2(Oxidation)	1561.76	0	0	8596946520	0
	KLTAPQKELSQVK	11	1	1	56788356		1469.86	0	0	3.14469e+09	2
	IFETLQDKYYEEYR	24	1	1	56788356		1896.89	0	0	19414896678	1
	GIGVAASSVPMNFKDLIETK	8	1	1	56788356	M11(Oxidation)	2093.09	0	0	6.19895e+09	1
	AVSSNVGAYMQPGAR	43	1	1	56788356	M10(Oxidation)	1523.72	0	0	7.81171e+09	0
	TWVPTSLQSLIDMAK	6	1	1	56788356	M13(Oxidation)	1705.88	0	0	2652402921	0
	GAAEEAELEDSDDEEKPVK	10	1	1	56788356		2060.9	0	0	2105840239	0
	HNVPDDGLPLQSQQLPQSGK	45	1	1	56788356		2158.08	0	0	3.73341e+10	0
	VYYSYSQISHK	33	1	1	56788356		1374.66	0	0	30662728126	0
	IDDDDDERENFEITDWDLQNEFNPNR	13	1	1	56788356		3254.37	0	0	19600011992	1
	TTQSMQDFPVVDSEEEAEEEFQK	1	1	1	56788356		2703.16	0	0	3.09264e+08	0
	GAVGAYGSER	32	1	1	56788356		966.46	0	0	2.27504e+10	0
	ARDYSAPVNFISAGLK	10	1	1	56788356		1708.9	0	0	1.04171e+10	1
	DYSAPVNFISAGLKK	2	1	1	56788356	K15(Acetyl)	1651.86	0	0	56063963	1
	GKGAVGAYGSER	21	1	1	56788356		1151.58	0	0	2.75898e+09	1
	TTQSMQDFPVVDSEEEAEEEFQK	3	1	1	56788356	S13(Phospho)	2783.11	0	0	2.00289e+09	0
	DSDDERPSFGGK	23	1	1	56788356		1309.56	0	0	3.62726e+09	0
	ARDYSAPVNFISAGLKK	21	1	1	56788356		1836.99	0	0	1.84248e+10	2
	REAENMAQR	3	1	1	56788356		1104.52	0	0	7.99407e+08	1
	KGAAEEAELEDSDDEEKPVKQDDFPK	8	1	1	56788356	S12(Phospho)	2999.29	0	0	2016431820	2
	DFQYEAMQER	4	1	1	56788356		1316.55	0	0	4.04974e+09	0
	FNEALDIMNR	4	1	1	56788356		1222.58	0	0	3.34076e+09	0
	GIGVAASSVPMNFKDLIETK	7	1	1	56788356		2077.09	0	0	20641437964	1
	GIGVAASSVPMNFK	11	1	1	56788356		1377.72	0	0	28677204488	0
	TWVPTSLQSLIDMAK	6	1	1	56788356		1689.88	0	0	1766384476	0
	DKFNEALDIMNR	14	1	1	56788356		1465.71	0	0	22082301756	1
	EWDPLKDCTYGTEIISK	2	1	1	56788356		1997.95	0	0	3.35771e+08	1
	LKTGGNFKPSQK	6	1	1	56788356		1304.73	0	0	6.57103e+08	1
	DVFTPGSWEAFMVK	21	1	1	56788356		1613.76	0	0	22249152922	0
	DVFTPGSWEAFMVK	5	1	1	56788356	M12(Oxidation)	1629.76	0	0	3249984330	0
	LILQPWKDVFTPGSWEAFMVK	8	1	1	56788356	M19(Oxidation)	2508.29	0	0	2198956808	1
	LILQPWKDVFTPGSWEAFMVK	10	1	1	56788356		2492.3	0	0	1.36352e+10	1
	VLEMVEECER	2	1	1	56788356	C8(DeStreak)	1312.55	0	0	1.49832e+09	0
	AEEHNIVFMPVIGK	12	1	1	56788356		1583.82	0	0	3.14247e+10	0
	GFAGGTKSFMDFGSWER	1	1	1	56788356		1879.84	0	0	1.0276e+07	1
	MTEVLDHEER	32	1	1	56788356	M1(Oxidation)	1274.56	0	0	8.47431e+08	0
	QDDFPKDFGPR	16	1	1	56788356		1321.61	0	0	1.88735e+09	1
	TTQSMQDFPVVDSEEEAEEEFQK	7	1	1	56788356	M5(Oxidation); S13(Phospho)	2799.11	0	0	1229069179	0
	DMVVNLFHELEK	31	1	1	56788356		1473.74	0	0	32392474613	0
	DYSAPVNFISAGLK	11	1	1	56788356		1481.76	0	0	47250671248	0
	DKFNEALDIMNR	28	1	1	56788356	M10(Oxidation)	1481.7	0	0	2679685502	1
	VDLAVAIVYPLMK	6	1	1	56788356		1431.82	0	0	5.60138e+09	0
	GVVFVQGEKTWVPTSLQSLIDMAK	2	1	1	56788356		2633.4	0	0	799485917	1
	VIDMTGR	16	1	1	56788356	M4(Oxidation)	807.398	0	0	3510581717	0
	QRHWQTKEEATYGVWAER	3	1	1	56788356		2275.09	0	0	1.6758e+08	2
	MSLSHLYR	3	1	1	56788356		1006.51	0	0	9.89196e+07	0
	SMFSDQVLAHPSVKDK	2	1	1	56788356		1788.89	0	0	1.12173e+08	1
	TTQSMQDFPVVDSEEEAEEEFQKELSQWR	2	1	1	56788356		3502.55	0	0	4.31711e+08	1
	GAAEEAELEDSDDEEKPVKQDDFPK	5	1	1	56788356		2791.23	0	0	6.80384e+08	1
	LTAPQKELSQVK	7	1	1	56788356		1341.77	0	0	2.75498e+09	1
	MTEVLDHEER	33	1	1	56788356		1258.57	0	0	13067926659	0
	KDFQYEAMQER	3	1	1	56788356		1444.65	0	0	1.02832e+09	1
	SFMDFGSWER	21	1	1	56788356	M3(Oxidation)	1277.52	0	0	5.9873e+09	0
	GAAEEAELEDSDDEEKPVKQDDFPK	27	1	1	56788356	S11(Phospho)	2871.2	0	0	1.03126e+10	1
	EWDPLKDCTYGTEIISK	3	1	1	56788356	C8(DeStreak)	2073.94	0	0	1683092599	1
	IDDDDDER	5	1	1	56788356		992.376	0	0	6.38127e+08	0
	DCTYGTEIISK	2	1	1	56788356	C2(DeStreak)	1305.57	0	0	189837822	0
	WKSLLENDQLLSHGGQDLSADAFHR	3	1	1	56788356		2837.38	0	0	7.99149e+07	1
	DMVVNLFHELEK	14	1	1	56788356	M2(Oxidation)	1489.73	0	0	5.26149e+09	0
	ENIAYLTHTER	17	1	1	56788356		1346.67	0	0	2.62535e+10	0
	NAQGIINPIEAK	20	1	1	56788356		1267.7	0	0	60363817771	0
	GLGKNAQGIINPIEAK	2	1	1	56788356	K4(Acetyl)	1664.93	0	0	45374036	1
	VYYSYSQISHKHNVPDDGLPLQSQQLPQSGK	5	1	1	56788356		3513.72	0	0	1.22638e+09	1
	GIGVAASSVPMNFK	25	1	1	56788356	M11(Oxidation)	1393.71	0	0	3641657696	0
	VLEMVEECERR	4	1	1	56788356	C8(DeStreak)	1468.65	0	0	1892903904	1
	AEEHNIVFMPVIGK	48	1	1	56788356	M9(Oxidation)	1599.82	0	0	8373582313	0
	TTQSMQDFPVVDSEEEAEEEFQK	1	1	1	56788356	M5(Oxidation)	2719.15	0	0	42812257	0
	VDLAVAIVYPLMK	2	1	1	56788356	M12(Oxidation)	1447.82	0	0	4.57217e+08	0
	MSLSHLYR	3	1	1	56788356	M1(Oxidation)	1022.5	0	0	1.20018e+07	0
	NIVTQWQPR	20	1	1	56788356		1141.61	0	0	32432094720	0
	GVVFVQGEKTWVPTSLQSLIDMAK	1	1	1	56788356	M22(Oxidation)	2649.39	0	0	1.24561e+08	1
	LEPLYSPIR	17	1	1	56788356		1087.61	0	0	4.78419e+10	0
	DGEGRIDDDDDER	7	1	1	56788356		1506.59	0	0	1.76708e+08	1
	AEEHNIVFMPVIGKR	3	1	1	56788356	M9(Oxidation)	1755.91	0	0	158964881	1
	EEATYGVWAER	9	1	1	56788356		1310.6	0	0	18835773046	0
	DFQYEAMQER	6	1	1	56788356	M7(Oxidation)	1332.55	0	0	1035791270	0
	DSDDERPSFGGK	3	1	1	56788356	S2(Phospho)	1389.53	0	0	2.72446e+08	0
	TTQSMQDFPVVDSEEEAEEEFQKELSQWR	1	1	1	56788356	M5(Oxidation)	3518.54	0	0	99812893	1
	AEEHNIVFMPVIGKR	6	1	1	56788356		1739.92	0	0	627645871	1
	MSDRVDLAVAIVYPLMK	30	1	1	56788356		1921.02	0	0	17501601248	1
	VLEMVEECER	2	1	1	56788356	M4(Oxidation); C8(DeStreak)	1328.55	0	0	8.33981e+07	0
	FNEALDIMNR	2	1	1	56788356	M8(Oxidation)	1238.58	0	0	2.45693e+08	0
	VLEMVEECER	1	1	1	56788356		1236.56	0	0	2.34374e+08	0
	GKGAVGAYGSER	1	1	1	56788356	K2(Acetyl)	1193.59	0	0	4.82362e+06	1
	MSDRVDLAVAIVYPLMK	13	1	1	56788356	M16(Oxidation)	1937.02	0	0	5.23132e+09	1
	EAENMAQR	6	1	1	56788356	M5(Oxidation)	964.409	0	0	1.42236e+07	0
	YSYKTVEELK	1	1	1	56788356		1259.65	0	0	3.84826e+07	1
	DMVVNLFHELEKMTEVLDHEER	1	1	1	56788356	M13(Oxidation)	2729.28	0	0	1.53762e+08	1
	SKLSSALQK	20	1	1	56788356		961.564	0	0	6.05584e+09	1
	KGKGAVGAYGSER	1	1	1	56788356		1279.67	0	0	3.34887e+06	2
	GVVFVQGEK	16	1	1	56788356		962.527	0	0	27121080755	0
	IFETLQDK	4	1	1	56788356		993.521	0	0	1.64106e+10	0
	HEGKQLYTFGR	4	1	1	56788356		1335.67	0	0	1.61112e+08	1
	TGGNFKPSQKGFAGGTK	3	1	1	56788356		1681.86	0	0	1.10721e+08	1
	DGEGRIDDDDDERENFEITDWDLQNEFNPNR	3	1	1	56788356		3768.58	0	0	3.49419e+09	2
	TGGNFKPSQK	2	1	1	56788356	K6(Acetyl)	1105.56	0	0	2.20625e+07	0
	EAENMAQR	3	1	1	56788356		948.416	0	0	4.88867e+09	0
	MGYVPGR	22	1	1	56788356	M1(Oxidation)	795.379	0	0	3477459978	0
	EYFKEWDPLKDCTYGTEIISK	2	1	1	56788356		2565.22	0	0	9.38952e+07	2
	WHPSDSSAK	28	1	1	56788356		1014.46	0	0	1.19684e+10	0
	HNVPDDGLPLQSQQLPQSGKEAK	1	1	1	56788356		2486.25	0	0	0	1
	GIGVAASSVPMNFKDLIETKAEEHNIVFMPVIGK	5	1	1	56788356	M11(Oxidation)	3657.89	0	0	306687050	2
	LLQKMGYVPGR	1	1	1	56788356	K4(Acetyl)	1303.72	0	0	15794452	1
	MSDRVDLAVAIVYPLMK	3	1	1	56788356	M1(Oxidation); M16(Oxidation)	1953.01	0	0	660053743	1
	KDFQYEAMQER	4	1	1	56788356	M8(Oxidation)	1460.64	0	0	3.0555e+08	1
	LIWEVWMPFVR	16	1	1	56788356	M7(Oxidation)	1491.78	0	0	7.64584e+09	0
	TTQSMQDFPVVDSEEEAEEEFQKELSQWR	2	1	1	56788356	T2(Phospho); M5(Oxidation)	3598.53	0	0	12393684	1
	GAAEEAELEDSDDEEKPVKQDDFPKDFGPR	2	1	1	56788356	S11(Phospho)	3443.46	0	0	409021097	2
	EEATYGVWAERDSDDERPSFGGK	26	1	1	56788356	S13(Phospho)	2681.11	0	0	33853379437	1
	MSDRVDLAVAIVYPLMKEYFK	2	1	1	56788356		2488.29	0	0	6.96568e+07	2
	KLKTGGNFKPSQK	1	1	1	56788356		1432.82	0	0	9.73863e+06	2
	EQKVYYSYSQISHK	1	1	1	56788356		1759.86	0	0	9.46457e+06	1
	YSYKTVEELKAK	2	1	1	56788356		1458.78	0	0	1.53695e+07	2
	KLTAPQKELSQVK	1	1	1	56788356	K7(Acetyl)	1511.87	0	0	1.29417e+07	2
	EVENWNPLTDTVPIHSWIHPWLPLMQAR	24	1	1	56788356		3379.69	0	0	40897636632	0
	LIWEVWMPFVR	3	1	1	56788356		1475.78	0	0	1885964224	0
	RKDFQYEAMQER	8	1	1	56788356	M9(Oxidation)	1616.74	0	0	1.9809e+09	2
	VLEMVEECERR	4	1	1	56788356		1392.66	0	0	344868006	1
	LQKEVENWNPLTDTVPIHSWIHPWLPLMQAR	3	1	1	56788356		3748.93	0	0	6.86337e+08	1
	QLQYERDMVVNLFHELEK	3	1	1	56788356	M8(Oxidation)	2307.14	0	0	580644026	1
	ENIAYLTHTERR	3	1	1	56788356		1502.76	0	0	604839613	1
	EEATYGVWAERDSDDERPSFGGK	4	1	1	56788356		2601.14	0	0	4.61621e+08	1
	HWQTKEEATYGVWAERDSDDERPSFGGK	2	1	1	56788356	S18(Phospho)	3361.43	0	0	1.12315e+08	2
	SMFSDQVLAHPSVKDKFNEALDIMNR	3	1	1	56788356	M2(Oxidation); S4(Phospho); K14(Acetyl); K16(Acetyl)	3172.46	0	0	6.68345e+06	2
	QLQYERDMVVNLFHELEK	1	1	1	56788356		2291.14	0	0	3.83287e+07	1
	DSDDERPSFGGKR	2	1	1	56788356		1465.66	0	0	177406806	1
	EVENWNPLTDTVPIHSWIHPWLPLMQAR	11	1	1	56788356	M25(Oxidation)	3395.68	0	0	7916104758	0
	DSDDERPSFGGKR	2	1	1	56788356	K12(Acetyl)	1507.67	0	0	67291182	1
	MSDRVDLAVAIVYPLMKEYFK	1	1	1	56788356	M16(Oxidation)	2504.29	0	0	6.01973e+07	2
	DLIETKAEEHNIVFMPVIGK	2	1	1	56788356	M15(Oxidation)	2299.19	0	0	1.96899e+08	1
	IFETLQDKYYEEYR	1	1	1	56788356	K8(GlyGly)	2010.94	0	0	1.95745e+07	1
	AVSSNVGAYMQPGARENIAYLTHTER	1	1	1	56788356		2835.38	0	0	43450192	1
	HWQTKEEATYGVWAERDSDDERPSFGGK	2	1	1	56788356		3281.48	0	0	8.26833e+07	2
	VISNLSK	31	1	1	56788356		760.451	0	0	3.58522e+10	0
	QRHWQTK	2	1	1	56788356		983.512	0	0	7.52504e+06	1
	SLSHLYR	7	1	1	56788356		875.469	0	0	4.85828e+08	0
	VIDMTGR	23	1	1	56788356		791.405	0	0	32544085903	0
	IVIYIDR	12	1	1	56788356		891.526	0	0	27769472570	0
	TVEELKAK	12	1	1	56788356		917.526	0	0	4.83797e+09	1
	MGYVPGR	18	1	1	56788356		779.383	0	0	36733252054	0
	LSSALQK	17	1	1	56788356		746.438	0	0	24701995866	0
	QLYTFGR	6	1	1	56788356		884.459	0	0	23389517209	0
	TGGNFKPSQKGFAGGTK	1	1	1	56788356	K10(Acetyl)	1723.87	0	0	3.92469e+06	1
	VLEMVEECERR	1	1	1	56788356	M4(Oxidation); C8(DeStreak)	1484.65	0	0	95172193	1
	VIDMTGREQKVYYSYSQISHK	1	1	1	56788356		2532.24	0	0	2.51733e+07	2
	VLEMVEECER	1	1	1	56788356	M4(Oxidation)	1252.55	0	0	0	0
	GLGKNAQGIINPIEAK	2	1	1	56788356		1622.92	0	0	4.60756e+07	1
	VLEMVEECERRMQPDCSNPLTLDECAR	3	1	1	56788356	M12(Oxidation); C25(DeStreak)	3258.39	0	0	4.79615e+08	2
	EWDPLKDCTYGTEIISK	1	1	1	56788356	T9(Phospho)	2077.9	0	0	83207819	1
	VIDMTGREQK	3	1	1	56788356		1176.6	0	0	8.82376e+08	1
	VIDMTGREQK	1	1	1	56788356	M4(Oxidation)	1192.59	0	0	1.24378e+08	1
	VLEMVEECERRMQPDCSNPLTLDECAR	1	1	1	56788356	M4(Oxidation); M12(Oxidation); C25(DeStreak)	3274.39	0	0	2.73572e+07	2
	KDPSGSK	1	1	1	56788356		718.37	0	0	2.14965e+06	1
	LILQPWK	6	1	1	56788356		897.552	0	0	3.10338e+10	0
	SFMDFGSWER	1	1	1	56788356	S7(Phospho)	1341.49	0	0	3.969e+08	0
	MGYVPGRGLGK	1	1	1	56788356		1134.6	0	0	48057951	1
	RHEGKQLYTFGR	1	1	1	56788356		1491.77	0	0	9.61215e+07	2
	HNVPDDGLPLQSQQLPQSGKEAK	2	1	1	56788356	K23(Acetyl)	2528.27	0	0	2.43127e+07	1
	SLSHLYRDGEGR	1	1	1	56788356		1389.68	0	0	29810171	1
	TVEELK	1	4	2	56788356;33946291		718.396	0	0	75020166	0
	EEATYGVWAERDSDDERPSFGGKR	1	1	1	56788356	S13(Phospho); K23(Acetyl)	2879.22	0	0	4.62505e+08	2
	MSLSHLYR	1	1	1	56788356	N-Term(Acetyl); M1(Oxidation)	1064.53	0	0	0	0
393715091	tubulin alpha-1A chain isoform 1 [Homo sapiens]	81.15	2	33	376	1.2012e+10	1.50188e+09	1.90026e+09	206	89	81	451	50.1036	5.05908
	Sequence	# PSMs	# Proteins	# Protein Groups	Protein Group Accessions	Modifications	MH+ [Da]	A2: Area	B2: Area	C2: Area	# Missed Cleavages
	FDGALNVDLTEFQTNLVPYPR	21	10	3	14389309;393715091;514052659		2409.2	2.74466e+09	1.68428e+08	4.40873e+08	0
	TIGGGDDSFNTFFSETGAGK	11	6	2	14389309;393715091		2007.89	9130379388	1132021499	1336300012	0
	AVCMLSNTTAIAEAWAR	8	10	2	393715091;514052659	C3(DeStreak)	1883.88	4.43155e+08	4.64595e+07	6.32415e+07	0
	GHYTIGKEIIDLVLDR	7	4	2	14389309;393715091		1842.01	4.38482e+08	80498945	7.89092e+07	1
	RAFVHWYVGEGMEEGEFSEAR	2	9	3	14389309;393715091;514052659		2486.11	199879658	0	0	1
	QLFHPEQLITGKEDAANNYAR	26	9	3	14389309;393715091;514052659		2415.2	5136516971	6.12745e+08	867286592	1
	AFVHWYVGEGMEEGEFSEAR	11	9	3	14389309;393715091;514052659		2330.01	3478565982	3.29668e+08	464028386	0
	IHFPLATYAPVISAEK	33	8	3	14389309;393715091;514052659		1756.96	7419410944	1.09207e+09	1111064002	0
	AVFVDLEPTVIDEVR	14	4	2	14389309;393715091		1701.9	10894519541	1231289775	1543111305	0
	KLADQCTGLQGFLVFHSFGGGTGSGFTSLLMER	2	4	2	14389309;393715091	C6(DeStreak)	3537.68	1.93554e+08	0	0	1
	AVCMLSNTTAIAEAWAR	2	10	2	393715091;514052659	C3(DeStreak); M4(Oxidation)	1899.87	7.44686e+07	0	0	0
	LIGQIVSSITASLR	6	4	1	393715091		1457.86	4.52727e+08	0	6.67168e+07	0
	QLFHPEQLITGK	22	10	3	14389309;393715091;514052659		1410.77	4.78958e+09	5.07662e+08	797076938	0
	AYHEQLSVAEITNACFEPANQMVK	1	7	2	393715091;514052659		2693.26	9.38653e+07	0	0	0
	AYHEQLSVAEITNACFEPANQMVK	1	7	2	393715091;514052659	C15(DeStreak)	2769.26	456018782	0	0	0
	AVCMLSNTTAIAEAWAR	5	10	2	393715091;514052659	S6(Phospho)	1887.83	4.09435e+07	3.803e+07	0	0
	AFVHWYVGEGMEEGEFSEAR	4	9	3	14389309;393715091;514052659	M11(Oxidation)	2346.01	6.10121e+08	2.7343e+07	1.54252e+08	0
	DVNAAIATIK	19	6	2	14389309;393715091		1015.57	9.74929e+09	1527497613	1.73709e+09	0
	AYHEQLSVAEITNACFEPANQMVK	1	7	2	393715091;514052659	C15(DeStreak); M22(Oxidation)	2785.25	88391701	0	0	0
	LSVDYGKK	13	7	3	14389309;393715091;514052659		909.499	2.72514e+09	304096244	5.37571e+08	1
	GHYTIGKEIIDLVLDRIR	4	4	2	14389309;393715091		2111.19	2.32018e+07	3.9394e+07	0	2
	EDAANNYAR	7	11	4	14389309;393715091;514052659;285395246		1023.44	611663960	6.17478e+07	9.29686e+07	0
	LDHKFDLMYAK	16	11	4	14389309;393715091;514052659;285395246	M8(Oxidation)	1396.69	4.83125e+08	8.31351e+07	122061069	1
	EDMAALEK	6	6	3	14389309;393715091;514052659		906.42	2.18131e+09	9.15606e+07	351353458	0
	LDHKFDLMYAK	25	11	4	14389309;393715091;514052659;285395246		1380.69	2724140944	473220208	4.6307e+08	1
	EIIDLVLDR	8	4	2	14389309;393715091		1085.62	6.42458e+09	6.60092e+08	9.25772e+08	0
	NLDIERPTYTNLNR	16	10	3	14389309;393715091;514052659		1718.88	9.07938e+09	1.22461e+09	1.34031e+09	0
	RNLDIERPTYTNLNR	10	10	3	14389309;393715091;514052659		1874.98	4.07138e+08	6.30036e+07	5.81748e+07	1
	EDMAALEK	3	6	3	14389309;393715091;514052659	M3(Oxidation)	922.415	2.15591e+08	0	4.48357e+07	0
	LDHKFDLMYAKR	2	11	4	14389309;393715091;514052659;285395246		1536.79	4.39907e+07	0	0	2
	TIGGGDDSFNTFFSETGAGKHVPR	2	6	2	14389309;393715091		2497.17	5.71831e+07	0	0	1
	VGINYQPPTVVPGGDLAK	37	10	3	14389309;393715091;514052659		1824.98	1.53922e+10	1.74685e+09	2420589778	0
	TIQFVDWCPTGFK	3	7	2	14389309;393715091	C8(DeStreak)	1617.74	2.32249e+08	6.50966e+06	2.47334e+07	0
	RAFVHWYVGEGMEEGEFSEAR	2	9	3	14389309;393715091;514052659	M12(Oxidation)	2502.11	47931039	0	8.3749e+06	1
	IRKLADQCTGLQGFLVFHSFGGGTGSGFTSLLMER	1	4	2	14389309;393715091	K3(Acetyl); C8(DeStreak); T9(Phospho); S19(Phospho)	4008.87	27853258	0	0	2
	FDLMYAKR	1	11	4	14389309;393715091;514052659;285395246		1043.53	13072040	0	0	1
	AFVHWYVGEGMEEGEFSEAREDMAALEK	2	6	3	14389309;393715091;514052659		3217.42	226717451	1.46852e+07	0	1
	ECISIHVGQAGVQIGNACWELYCLEHGIQPDGQMPSDK	1	5	2	14389309;393715091	C2(DeStreak)	4201.87	5.49651e+07	0	0	0
	DYEEVGVDSVEGEGEEEGEEY	2	3	1	393715091		2348.89	8.8379e+07	0	0	0
	LSVDYGK	9	7	3	14389309;393715091;514052659		781.405	1.83612e+09	2.20397e+08	0	0
	FDLMYAK	7	13	4	14389309;393715091;514052659;285395246		887.43	2069931138	0	308547094	0
	FDLMYAK	3	13	4	14389309;393715091;514052659;285395246	M4(Oxidation)	903.426	3.14679e+08	0	0	0
157412270	heterogeneous nuclear ribonucleoprotein M isoform b [Homo sapiens]	79.74	55	55	435	5.59553e+08	1.17482e+09	4.11279e+08	123	225	87	691	73.5724	8.82178
	Sequence	# PSMs	# Proteins	# Protein Groups	Protein Group Accessions	Modifications	MH+ [Da]	A2: Area	B2: Area	C2: Area	# Missed Cleavages
	GNFGGSFAGSFGGAGGHAPGVAR	14	2	1	157412270		2034.94	741931086	1.25757e+09	603827022	0
	QGGGGGGGSVPGIER	8	2	1	157412270		1284.62	2.02684e+08	4.16129e+08	1.39437e+08	0
	MGGMEGPFGGGMENMGR	7	2	1	157412270		1714.68	2.24847e+08	5.72481e+08	4.81423e+07	0
	GIGMGNIGPAGMGMEGIGFGINK	7	2	1	157412270		2178.05	158585082	3.47732e+08	77313817	0
	GIGMGNIGPAGMGMEGIGFGINK	2	2	1	157412270	M4(Oxidation)	2194.04	1.8422e+07	17868243	0	0
	AAGVEAAAEVAATEIK	6	2	1	157412270	N-Term(Acetyl)	1542.8	288026413	1.16968e+09	2.03264e+08	0
	MGAGMGFGLER	6	2	1	157412270		1125.51	3.10797e+08	5.62936e+08	1.19893e+08	0
	MGPAMGPALGAGIER	12	2	1	157412270		1427.71	4.77176e+08	1.0972e+09	293620896	0
	MGLAMGGGGGASFDR	20	2	1	157412270		1383.61	2.09423e+08	5.89506e+08	136194634	0
	MGPLGLDHMASSIER	12	2	1	157412270		1613.77	376814772	577429520	0	0
	MGAGLGHGMDR	12	2	1	157412270		1101.49	1.95e+08	308560630	7.96131e+07	0
	MGPLGLDHMASSIER	19	2	1	157412270	M1(Oxidation)	1629.77	5.36261e+07	1.02666e+08	5.58418e+07	0
	INEILSNALK	9	2	1	157412270		1114.64	3.88126e+08	7.49518e+08	2.39087e+08	0
	FESPEVAER	11	2	1	157412270		1063.5	6.50786e+07	230207018	4.86799e+07	0
	MGANSLER	13	2	1	157412270		877.415	4.59553e+08	6.71964e+08	2.97803e+08	0
	FGSGMNMGR	2	2	1	157412270	M5(Oxidation); M7(Oxidation)	988.393	6.85904e+06	3.88313e+06	0	0
	FGSGMNMGR	6	2	1	157412270	M5(Oxidation)	972.398	3.56729e+07	6.78384e+07	2.41695e+07	0
	MGPVMDR	8	2	1	157412270		805.366	232433398	3.33593e+08	148543872	0
	MGPGIDR	8	2	1	157412270		745.362	228385864	405945317	0	0
	MGLAMGGGGGASFDR	10	2	1	157412270	M1(Oxidation)	1399.6	3.39655e+07	5.70732e+07	2.4952e+07	0
	ADILEDKDGK	8	2	1	157412270		1103.55	4.50603e+07	8.57377e+07	3.91436e+07	1
	LKEVFSMAGVVVR	8	2	1	157412270		1434.81	2.29687e+08	356743377	6.7753e+07	1
	MGPAMGPALGAGIER	4	2	1	157412270	M1(Oxidation); M5(Oxidation)	1459.7	3.10612e+07	20214086	2.47023e+07	0
	LGGAGMER	3	2	1	157412270		790.383	208669069	3.09716e+08	1.34493e+08	0
	FGSGMNMGR	6	2	1	157412270		956.403	1.49416e+08	3.59442e+08	1.0186e+08	0
	EVFSMAGVVVR	3	2	1	157412270		1193.63	8.39487e+07	187424859	57378628	0
	MGAGMGFGLER	8	2	1	157412270	M5(Oxidation)	1141.51	4.93189e+07	5.67999e+07	4.07987e+07	0
	LKEVFSMAGVVVR	2	2	1	157412270	M7(Oxidation)	1450.81	1.81435e+07	0	1.26508e+07	1
	AAEVLNK	5	2	1	157412270		744.422	1.39945e+08	2.01142e+08	4.47308e+07	0
	MVPAGMGAGLER	20	2	1	157412270		1188.58	2.09944e+08	6.20227e+08	142059249	0
	MGANNLER	3	2	1	157412270	M1(Oxidation)	920.421	1.66823e+07	2.30592e+07	1.31665e+07	0
	MGGMEGPFGGGMENMGR	12	2	1	157412270	M4(Oxidation)	1730.67	2.03395e+07	5.8704e+06	0	0
	GGNRFEPYANPTK	6	2	1	157412270		1450.7	2.62606e+07	6.46589e+07	9.52412e+06	1
	MGAGLGHGMDR	3	2	1	157412270	M1(Oxidation); M9(Oxidation)	1133.48	2.4822e+06	0	5.55178e+06	0
	MGAGLGHGMDR	5	2	1	157412270	M9(Oxidation)	1117.48	2.70144e+07	2.81349e+07	1.66851e+07	0
	GGNRFEPYANPTKR	8	2	1	157412270		1606.8	6.31505e+07	1.029e+08	4.37337e+07	2
	NLPFDFTWK	6	2	1	157412270		1167.58	3.70213e+08	5.79263e+08	2.11352e+08	0
	VGEVTYVELLMDAEGK	4	2	1	157412270		1752.86	3.96163e+07	2.44758e+08	2.43365e+07	0
	AFITNIPFDVK	6	2	1	157412270		1264.69	4.13518e+08	547577854	332207186	0
	FEPYANPTKR	10	2	1	157412270		1222.62	63192484	111879408	40399843	1
	MGPAIER	3	2	1	157412270	M1(Oxidation)	789.388	2.21138e+07	1.10584e+07	0	0
	DKFNECGHVLYADIK	6	2	1	157412270	C6(DeStreak)	1827.83	3.46784e+07	2.72987e+07	1.06655e+07	1
	MGLSMER	3	2	1	157412270	M1(Oxidation)	839.371	1.12566e+07	2.47521e+07	0	0
	GIGTVTFEQSIEAVQAISMFNGQLLFDRPMHVK	1	2	1	157412270	M19(Oxidation)	3679.86	2.14373e+06	0	0	0
	AFITNIPFDVKWQSLKDLVK	1	2	1	157412270		2362.31	1.60868e+07	0	0	2
	EKVGEVTYVELLMDAEGK	2	2	1	157412270		2010.01	0	111510786	0	1
	MGPAMGPALGAGIER	11	2	1	157412270	M1(Oxidation)	1443.7	0	1.26659e+08	48928456	0
	LGSTVFVANLDYK	4	2	1	157412270		1426.75	0	737460377	222132951	0
	INEILSNALKR	2	2	1	157412270		1270.74	0	8.32581e+07	0	1
	IGSGVER	2	2	1	157412270		717.385	0	3.13057e+08	0	0
	EVFSMAGVVVR	1	2	1	157412270	M5(Oxidation)	1209.62	0	6.20405e+06	0	0
	LGSTVFVANLDYKVGWKK	1	2	1	157412270		2025.11	0	11680691	0	2
	LGGAGMER	1	2	1	157412270	M6(Oxidation)	806.378	0	1.97998e+07	0	0
	MEEESGAPGVPSGNGAPGPK	3	2	1	157412270		1867.84	0	4.27832e+07	0	0
	GDFFPPERPQQLPHGLGGIGMGLGPGGQPIDANHLNK	2	2	1	157412270		3818.9	0	2.38153e+08	0	0
	VGEVTYVELLMDAEGK	1	2	1	157412270	M11(Oxidation)	1768.86	0	1.78774e+07	0	0
	VGQTIER	2	2	1	157412270		802.438	237170068	0	0	0
	MGANNLER	5	2	1	157412270		904.427	2.04822e+08	4.12363e+08	160330047	0
	MGPGIDR	4	2	1	157412270	M1(Oxidation)	761.357	39489184	2.9704e+07	29556058	0
	MGQTMER	4	2	1	157412270		852.366	119831148	160648465	0	0
	WQSLKDLVK	3	2	1	157412270		1116.64	1.02017e+08	1.0805e+08	0	1
	MGPVMDR	3	2	1	157412270	M1(Oxidation)	821.36	0	1.81412e+07	0	0
	MGANSLER	6	2	1	157412270	M1(Oxidation)	893.409	0	45630193	3.47888e+07	0
	KAAEVLNK	1	2	1	157412270		872.515	0	3.67228e+06	0	1
	MGLVMDR	5	2	1	157412270		821.398	0	447873792	150173478	0
	MGLVMDR	3	2	1	157412270	M5(Oxidation)	837.391	0	3.2714e+07	1.81664e+07	0
	VGSEIER	2	2	1	157412270		789.407	0	234643170	9.30165e+07	0
	MGSGIER	1	2	1	157412270		749.357	0	2.38165e+08	0	0
	MAAPIDR	6	2	1	157412270		773.394	2.7391e+08	4.41953e+08	189764126	0
	MGLSMER	4	2	1	157412270		823.377	1.95843e+08	3.78431e+08	1.40743e+08	0
	HSLSGRPLK	8	2	1	157412270		994.575	2.41007e+08	2.27844e+08	1.62634e+08	0
	MGPAIER	4	2	1	157412270		773.394	228643841	3.906e+06	1.03366e+08	0
	GCAVVEFK	1	2	1	157412270	C2(DeStreak)	928.424	5.32021e+07	0	0	0
	ACQIFVR	2	2	1	157412270	C2(DeStreak)	912.44	0	0	8.39166e+06	0
	MGPVMDR	1	2	1	157412270	M1(Oxidation); M5(Oxidation)	837.355	0	1.71844e+06	0	0
	MVPAGMGAGLER	1	2	1	157412270	M1(Oxidation)	1204.58	0	0	0	0
	KACQIFVR	1	2	1	157412270	C3(DeStreak)	1040.53	0	1.42816e+07	0	1
	KLKEVFSMAGVVVR	1	2	1	157412270		1562.9	0	5.88515e+06	0	2
	FNECGHVLYADIK	1	2	1	157412270	C4(DeStreak)	1584.71	0	7.08648e+06	0	0
385298680	116 kDa U5 small nuclear ribonucleoprotein component isoform c [Homo sapiens]	78.79	79	80	378	5.77623e+07	0	8.01806e+09	13		365	962	108.215	5.021
	Sequence	# PSMs	# Proteins	# Protein Groups	Protein Group Accessions	Modifications	MH+ [Da]	A2: Area	B2: Area	C2: Area	# Missed Cleavages
	IAVEPVNPSELPK	11	3	1	385298680		1392.77	3.97248e+07	0	9411841684	0
	VLSGTIHAGQPVK	13	3	1	385298680		1306.74	1.95423e+07	0	5.27059e+09	0
	GNEEAQIFRPLK	13	3	1	385298680		1401.74	1.66505e+07	0	3362761513	0
	GHVTQDAPIPGSPLYTIK	11	3	1	385298680		1894	4.0273e+07	0	7362567835	0
	STPVTVVLPDTK	16	3	1	385298680		1256.7	2.17111e+07	0	6710543088	0
	GLAEDIENEVVQITWNR	4	3	1	385298680		1985.99	1.157e+07	0	2.29121e+09	0
	GGGQIIPTAR	9	4	2	385298680;4503483		969.544	9.32891e+07	0	4.39423e+09	0
	SIVIRPLEPQPAPHLAR	16	3	1	385298680		1894.09	11212168	0	6833671464	0
	VLGENYTLEDEEDSQICTVGR	1	3	1	385298680	C17(DeStreak)	2446.06	0	0	64925455	0
	SIWAFGPDATGPNILVDDTLPSEVDK	6	3	1	385298680		2757.35	0	0	1.82836e+09	0
	SYLFNIMDTPGHVNFSDEVTAGLR	7	3	1	385298680		2683.27	0	0	4413835885	0
	IYADTFGDINYQEFAKR	2	3	1	385298680		2050.98	0	0	529178435	1
	IYADTFGDINYQEFAK	3	3	1	385298680		1894.88	0	0	3.77855e+09	0
	MYSTDDGVQFHAFGR	10	3	1	385298680	M1(Oxidation)	1746.75	0	0	831084623	0
	MYSTDDGVQFHAFGR	10	3	1	385298680		1730.75	0	0	4978586955	0
	GNEEAQIFRPLKFNTTSVIK	3	3	1	385298680		2292.23	0	0	3.60415e+08	1
	AFIPAIDSFGFETDLR	6	3	1	385298680		1798.9	0	0	3470178936	0
	ILAQVVGDVDTSLPR	10	3	1	385298680		1582.87	0	0	3.62669e+09	0
	VPAGNWVLIEGVDQPIVK	4	3	1	385298680		1934.07	0	0	2964281504	0
	KGLSEDVSISK	3	3	1	385298680		1162.63	0	0	5.70773e+08	1
	DSIVQGFQWGTR	3	3	1	385298680		1393.68	0	0	3031837269	0
	TLDELGIHLTKEELK	7	3	1	385298680		1738.95	0	0	1676349607	1
	KRYDQDLCYTDILFTEQER	2	3	1	385298680	C8(DeStreak)	2512.14	0	0	67865218	2
	RYDQDLCYTDILFTEQER	1	3	1	385298680	C7(DeStreak)	2384.04	0	0	6.07371e+07	1
	ILDAVVAQEPLHR	12	3	1	385298680		1460.82	0	0	7.27977e+09	0
	VEESGEHVILGTGELYLDCVMHDLR	2	3	1	385298680	C19(DeStreak)	2890.33	0	0	1.76878e+08	0
	FFDDPMLLELAK	4	3	1	385298680		1438.72	0	0	4437183022	0
	ISDGVVLFIDAAEGVMLNTER	4	3	1	385298680	M16(Oxidation)	2265.14	0	0	9.53307e+07	0
	GLAEDIENEVVQITWNRK	1	3	1	385298680		2114.08	0	0	1.23667e+08	1
	KKLGEFFQTK	3	3	1	385298680		1225.69	0	0	330970728	2
	VVYSAFLMATPR	3	3	1	385298680	M8(Oxidation)	1370.71	0	0	239725647	0
	SFVEFILEPLYK	5	3	1	385298680		1484.8	0	0	4209199769	0
	LAVTVCINK	1	3	1	385298680	C6(DeStreak)	1036.55	0	0	1.40797e+08	0
	FKILDAVVAQEPLHR	2	3	1	385298680		1735.98	0	0	3.20588e+08	1
	VVYSAFLMATPR	3	3	1	385298680		1354.71	0	0	1.93238e+09	0
	TATITEPR	10	3	1	385298680		888.475	0	0	4256599551	0
	LAVTVCINKIDR	3	3	1	385298680	C6(DeStreak)	1420.76	0	0	129553440	1
	NVTLCGHLHHGK	6	3	1	385298680	C5(DeStreak)	1391.66	0	0	2.11303e+08	0
	TLDELGIHLTK	7	3	1	385298680		1239.69	0	0	2.38598e+09	0
	ALLGSVKDSIVQGFQWGTR	1	3	1	385298680		2062.1	0	0	33268402	1
	FFGEFTGFVDMCVQHIPSPK	3	3	1	385298680	C12(DeStreak)	2362.06	0	0	1.78134e+08	0
	NKITMIAEPLEK	3	3	1	385298680		1386.76	0	0	3.42929e+08	1
	VADPVVTFCETVVETSSLK	1	3	1	385298680	C9(DeStreak)	2100.02	0	0	1.04231e+08	0
	GKSYLFNIMDTPGHVNFSDEVTAGLR	1	3	1	385298680		2868.39	0	0	118043870	1
	RVVYSAFLMATPR	5	3	1	385298680		1510.81	0	0	1.82809e+09	1
	ITMIAEPLEK	8	3	1	385298680	M3(Oxidation)	1160.62	0	0	4.20144e+08	0
	SYLFNIMDTPGHVNFSDEVTAGLR	1	3	1	385298680	M7(Oxidation)	2699.27	0	0	497388506	0
	YDWDLLAAR	2	3	1	385298680		1122.55	0	0	4.30118e+09	0
	GLSEDVSISK	5	3	1	385298680		1034.53	0	0	1.89144e+09	0
	SIWAFGPDATGPNILVDDTLPSEVDKALLGSVK	2	3	1	385298680		3425.78	0	0	5.95655e+08	1
	KMYSEIDIK	3	3	1	385298680		1126.58	0	0	555747357	1
	MYSEIDIK	4	3	1	385298680	M1(Oxidation)	1014.48	0	0	152510316	0
	FFDDPMLLELAK	2	3	1	385298680	M6(Oxidation)	1454.72	0	0	1149441264	0
	VEESGEHVILGTGELYLDCVMHDLRK	2	3	1	385298680	C19(DeStreak)	3018.42	0	0	2.88006e+08	1
	EGPLCDELIR	1	3	1	385298680		1144.56	0	0	32979261	0
	YYPTAEEVYGPEVETIVQEEDTQPLTEPIIKPVK	4	3	1	385298680		3904.95	0	0	1467295665	0
	ISDGVVLFIDAAEGVMLNTER	4	3	1	385298680		2249.14	0	0	1.06734e+07	0
	EGPLCDELIR	2	3	1	385298680	C5(DeStreak)	1220.56	0	0	395131359	0
	LWGDIYFNPK	2	3	1	385298680		1252.63	0	0	1.75075e+09	0
	YHIEVNRVPAGNWVLIEGVDQPIVK	4	3	1	385298680		2845.53	0	0	2237080556	1
	LPPTDAYYK	11	3	1	385298680		1067.54	0	0	2.42214e+06	0
	LGEFFQTKYDWDLLAAR	1	3	1	385298680		2073.04	0	0	23941189	1
	FNTTSVIK	3	3	1	385298680		909.501	0	0	3.72564e+09	0
	RGHVTQDAPIPGSPLYTIK	8	3	1	385298680		2050.1	0	0	943069901	1
	KLGEFFQTK	2	3	1	385298680		1097.59	0	0	450756763	1
	MYSEIDIK	3	3	1	385298680		998.483	0	0	2268397373	0
	RKGLSEDVSISK	1	3	1	385298680		1318.73	0	0	1.22165e+08	2
	RLWGDIYFNPK	3	3	1	385298680		1408.73	0	0	1.9868e+09	1
	THTQGQAFSLSVFHHWQIVPGDPLDK	5	3	1	385298680		2945.46	0	0	4398108324	0
	LGEFFQTK	2	3	1	385298680		969.5	0	0	4.08745e+09	0
	LILELKLPPTDAYYK	2	3	1	385298680		1777.01	0	0	1.08666e+08	1
	LNIRPLLR	2	3	1	385298680		994.647	0	0	3.51686e+09	0
	DLDEMDDDDDDDDVGDHDDDHPGMEVVLHEDK	4	2	1	385298680		3667.36	0	0	3.27446e+08	0
	CFAETPNKK	2	3	1	385298680	C1(DeStreak)	1113.5	0	0	1.51064e+08	1
	DLDEMDDDDDDDDVGDHDDDHPGMEVVLHEDKK	2	2	1	385298680		3795.46	0	0	6.05582e+07	1
	DLDEMDDDDDDDDVGDHDDDHPGMEVVLHEDK	1	2	1	385298680	M5(Oxidation); M24(Oxidation)	3699.35	0	0	2.92947e+07	0
	RRGHVTQDAPIPGSPLYTIK	1	3	1	385298680		2206.2	0	0	31251884	2
	MYSEIDIKVADPVVTFCETVVETSSLK	2	3	1	385298680	M1(Oxidation); K8(Acetyl)	3061.51	0	0	88394350	1
	YHIEVNR	2	3	1	385298680		930.476	0	0	1.46513e+09	0
	NKITMIAEPLEK	3	3	1	385298680	M5(Oxidation)	1402.76	0	0	43450105	1
	IDRLILELK	1	4	1	385298680		1112.7	0	0	2.18757e+07	1
	EELKLNIRPLLR	2	3	1	385298680		1493.91	0	0	1.97487e+08	1
	DLDEMDDDDDDDDVGDHDDDHPGMEVVLHEDK	2	2	1	385298680	M24(Oxidation)	3683.35	0	0	1.32777e+08	0
	LWISVAR	6	3	1	385298680		844.501	2.41083e+07	0	4149234660	0
	SYPSLTTK	4	3	1	385298680		896.468	0	0	2.50174e+09	0
	ALLGSVK	1	3	1	385298680		687.436	0	0	2559706834	0
	TLDELGIHLTKEELKLNIRPLLR	1	3	1	385298680		2714.59	0	0	2.11704e+07	2
	LIKHAVQER	1	3	1	385298680		1093.64	0	0	3.78115e+06	1
	LILELK	1	5	1	385298680		728.489	0	0	3842246320	0
	IEHTYTGGVDSDLGEAMSDCDPDGPLMCHTTK	2	3	1	385298680	M27(Oxidation)	3411.39	0	0	32105825	0
106049528	pyruvate carboxylase, mitochondrial precursor [Homo sapiens]	77.42	83	83	591	1.04792e+09	3.75693e+09	3.32223e+08	149	373	69	1178	129.551	6.84424
	Sequence	# PSMs	# Proteins	# Protein Groups	Protein Group Accessions	Modifications	MH+ [Da]	A2: Area	B2: Area	C2: Area	# Missed Cleavages
	SVVEFLQGYIGVPHGGFPEPFR	12	1	1	106049528		2432.23	8.96289e+08	3137366353	2.46439e+07	0
	AEAEAQAEELSFPR	14	1	1	106049528		1547.72	129587920	1.31278e+09	0	0
	QVGYENAGTVEFLVDR	6	1	1	106049528		1796.88	238205104	1.15105e+09	8.11134e+07	0
	HIEVQILGDQYGNILHLYER	9	1	1	106049528		2410.24	2.85336e+08	8.44315e+08	8.87646e+07	0
	LDNASAFQGAVISPHYDSLLVK	11	1	1	106049528		2345.21	1075634983	3636330864	3.92706e+08	0
	LLHYLGHVMVNGPTTPIPVK	13	1	1	106049528		2186.21	2.89624e+08	1.507e+09	54687714	0
	TVAIYSEQDTGQMHR	16	1	1	106049528		1735.8	3.51045e+08	1.75368e+09	1.0092e+08	0
	AYSEALAAFGNGALFVEK	9	1	1	106049528		1857.93	122296991	6.80544e+08	50918633	0
	IAEEFEVELER	4	1	1	106049528		1363.67	1.10934e+08	6.41031e+08	2.97512e+07	0
	VVEIAPAAHLDPQLR	18	1	1	106049528		1628.91	1.17183e+09	3.96125e+09	3.68826e+08	0
	VEGRPGASLPPLDLQALEK	10	1	1	106049528		1990.09	351744863	2.71408e+09	99069450	0
	AYVEANQMLGDLIK	2	1	1	106049528		1564.8	182644264	5.77335e+08	0	0
	AYVEANQMLGDLIK	5	1	1	106049528	M8(Oxidation)	1580.79	3.82078e+07	5.25527e+07	0	0
	VIAHGKDHPTAATK	8	1	1	106049528		1445.78	2.73531e+06	4.16674e+06	2.1769e+06	1
	SGEGMGIR	12	1	1	106049528		806.379	2.24191e+08	7.94979e+08	7.33196e+07	0
	FIGPSPEVVR	12	1	1	106049528		1100.61	7.52697e+08	2.81052e+09	2.17631e+08	0
	KAYVEANQMLGDLIK	5	1	1	106049528		1692.89	102308640	7.60542e+08	0	1
	HGEEVTPEDVLSAAMYPDVFAHFKDFTATFGPLDSLNTR	3	1	1	106049528		4325.05	1.43121e+07	0	0	1
	GANAVGYTNYPDNVVFK	8	1	1	106049528		1828.88	3.78741e+08	1027723952	1.05385e+08	0
	QKADEAYLIGR	4	1	1	106049528		1263.66	1.04263e+08	494690372	3.24687e+07	1
	NHPGLLLMDTTFR	8	1	1	106049528		1514.77	415237312	1457117758	1.57949e+08	0
	GLAPVQAYLHIPDIIK	12	1	1	106049528		1748	7.543e+08	2.21658e+09	2.35139e+08	0
	DAHQSLLATR	15	1	1	106049528		1111.58	2.97296e+08	1.08845e+09	1.03851e+08	0
	DFTATFGPLDSLNTR	7	1	1	106049528		1654.8	3.85737e+08	888784366	78241116	0
	TNIAFLQNVLNNQQFLAGTVDTQFIDENPELFQLRPAQNR	5	1	1	106049528		4617.33	1.54356e+08	3.40176e+08	0	0
	VTTEDPAR	14	1	1	106049528		888.436	1.42912e+08	5.9317e+08	4.58913e+07	0
	ELIPNIPFQMLLR	10	1	1	106049528		1583.89	4.94469e+08	1.95872e+09	1.78961e+08	0
	MGDKVEAR	4	1	1	106049528		905.446	6.16245e+06	8.01083e+07	0	1
	QVFFELNGQLR	2	1	1	106049528		1350.71	1.87009e+08	841384602	0	0
	TSTAPAASPNVR	8	1	1	106049528		1171.6	3.98665e+08	1.24569e+09	1.28528e+08	0
	SGNSDVYENEIPGGQYTNLHFQAHSMGLGSK	4	1	1	106049528		3337.51	395084948	1712600700	3.79585e+07	0
	GTPLDTEVPMER	9	1	1	106049528		1344.64	3.46521e+08	1993414846	5.45786e+07	0
	LQVEHTVTEEITDVDLVHAQIHVAEGR	5	1	1	106049528		3038.54	409480421	1885137346	0	0
	VVHSYEELEENYTR	13	1	1	106049528		1767.81	3.0747e+08	1.87405e+09	109210207	0
	TVAIYSEQDTGQMHR	9	1	1	106049528	M13(Oxidation)	1751.79	72968395	1.65476e+08	3.72753e+07	0
	HYFIEVNSR	15	1	1	106049528		1164.58	4.22809e+08	1733344277	1.17127e+08	0
	ENNVDAVHPGYGFLSER	11	1	1	106049528		1903.89	3.75198e+08	1.90689e+09	128706645	0
	TKYSLQYYMGLAEELVR	5	1	1	106049528		2064.04	1.07743e+08	5.43138e+08	3.79629e+07	1
	EGPEGFAR	13	1	1	106049528		862.401	2.01061e+08	9.29445e+08	6.46218e+07	0
	GQIGAPMPGK	9	1	1	106049528		955.498	3.08179e+08	1178295125	9.64547e+07	0
	ADFAQACQDAGVR	4	1	1	106049528	C7(DeStreak)	1427.6	7.76574e+07	1.13163e+08	1.61609e+07	0
	ASPSPTDPVVPAVPIGPPPAGFR	6	1	1	106049528		2226.18	0	8.67195e+08	0	0
	KIAPYVAHNFSK	13	1	1	106049528		1374.75	6.59937e+07	1.66499e+08	0	1
	VLKDLPR	6	1	1	106049528		840.525	9.75633e+07	3.35199e+08	0	1
	ACTELGIR	7	1	1	106049528	C2(DeStreak)	938.439	1.04951e+08	1.38904e+08	21307670	0
	ALAVSDLNR	11	1	1	106049528		958.527	579810434	2.07017e+09	1.72147e+08	0
	LLHYLGHVMVNGPTTPIPVK	11	1	1	106049528	M9(Oxidation)	2202.2	5.80418e+07	2.09578e+08	0	0
	HGEEVTPEDVLSAAMYPDVFAHFK	8	1	1	106049528		2689.24	172815026	1.03434e+09	1.10097e+08	0
	IAPYVAHNFSK	21	1	1	106049528		1246.65	3.8167e+08	1.28878e+09	3.71514e+07	0
	GTPLDTEVPMER	7	1	1	106049528	M10(Oxidation)	1360.63	3.51494e+07	75752483	5.33958e+06	0
	IVGDLAQFMVQNGLSR	2	1	1	106049528		1747.91	1.6268e+08	885274517	0	0
	VAKENNVDAVHPGYGFLSER	6	1	1	106049528		2202.08	73320313	366242846	0	1
	SFQPDTGRIEVFR	4	1	1	106049528		1551.78	1.41206e+08	7.85374e+08	0	1
	DMAGLLKPTACTMLVSSLR	1	1	1	106049528	C11(DeStreak)	2083.04	13294445	0	0	0
	NHPGLLLMDTTFR	8	1	1	106049528	M8(Oxidation)	1530.77	5.37552e+07	7.63329e+07	1.21275e+07	0
	FIGPSPEVVRK	11	1	1	106049528		1228.7	3.76201e+07	3.82353e+08	0	1
	AIAIAAGVPVVPGTDAPITSLHEAHEFSNTYGFPIIFK	9	1	1	106049528		3951.05	6.41544e+08	3.67321e+09	4.76393e+07	0
	ELIPNIPFQMLLR	2	1	1	106049528	M10(Oxidation)	1599.88	67031332	1.28501e+07	0	0
	LFSMENWGGATFDVAMR	9	1	1	106049528		1931.87	0	4.07052e+07	0	0
	VFDYSEYWEGAR	3	1	1	106049528		1521.66	0	1.44416e+09	0	0
	IVGDLAQFMVQNGLSR	2	1	1	106049528	M9(Oxidation)	1763.91	0	3.86953e+07	0	0
	AQKLLHYLGHVMVNGPTTPIPVK	4	1	1	106049528		2513.39	0	9.07512e+07	0	1
	VIDIKVVAGAK	2	1	1	106049528		1112.7	0	2.42054e+07	0	1
	ADEAYLIGR	4	1	1	106049528		1007.51	0	471669933	0	0
	YSLQYYMGLAEELVR	2	1	1	106049528	M7(Oxidation)	1850.89	0	1.36317e+07	0	0
	KMGDKVEAR	4	1	1	106049528		1033.54	0	8.6099e+07	0	2
	SILVKDTQAMK	1	1	1	106049528		1233.68	0	1.14198e+07	0	1
	SGEGMGIR	4	1	1	106049528	M5(Oxidation)	822.374	0	1.23835e+06	0	0
	GLYAAFDCTATMK	1	1	1	106049528	C8(DeStreak)	1467.62	0	50655110	0	0
	GQIGAPMPGKVIDIKVVAGAK	3	1	1	106049528		2049.18	0	4.408e+07	0	2
	FCEVAKENGMDVFR	2	1	1	106049528	C2(DeStreak)	1720.74	0	1.45955e+07	0	1
	DVKGQIGAPMPGK	1	1	1	106049528		1297.69	0	1.10695e+07	0	1
	ELVDRHGEEVTPEDVLSAAMYPDVFAHFK	2	1	1	106049528		3301.56	0	8.83881e+07	0	1
	HGKHYFIEVNSR	2	1	1	106049528		1486.75	0	1.87786e+07	0	1
	TKYSLQYYMGLAEELVR	2	1	1	106049528	M9(Oxidation)	2080.04	0	1.59855e+07	0	1
	KAYVEANQMLGDLIK	2	1	1	106049528	M9(Oxidation)	1708.89	0	2.80483e+07	0	1
	ADFAQACQDAGVR	1	1	1	106049528		1351.6	0	6.17538e+06	0	0
	GQIGAPMPGK	2	1	1	106049528	M7(Oxidation)	971.492	0	1.86348e+08	0	0
	RLEYKPIKK	3	1	1	106049528		1174.72	0	211697178	2.39878e+07	2
	GLYAAFDCTATMK	1	1	1	106049528	Y3(Phospho)	1471.58	0	4.2779e+07	0	0
	AYSEALAAFGNGALFVEKFIEKPR	2	1	1	106049528		2628.37	0	1.42913e+07	0	1
	VMVANRGEIAIR	1	1	1	106049528	M2(Oxidation)	1344.73	0	3.32185e+07	0	1
	VMVANRGEIAIR	3	1	1	106049528		1328.74	0	2.30131e+08	0	1
	NHPGLLLMDTTFRDAHQSLLATR	1	1	1	106049528		2607.34	0	0	0	1
	AGQRQVFFELNGQLR	1	1	1	106049528		1762.92	0	1.75644e+07	0	1
	TRLTSDSVK	2	1	1	106049528		1006.55	2.28096e+07	9.21091e+07	0	1
	SLPDLGLR	2	1	1	106049528		870.501	458729940	0	167189985	0
	FLYECPWR	2	1	1	106049528	C5(DeStreak)	1189.51	2.59735e+07	30953506	0	0
	RLEYKPIK	2	1	1	106049528		1046.63	40003828	1.3023e+08	0	1
	ENGMDVFR	5	1	1	106049528		967.426	0	6.461e+08	0	0
	ENGMDVFR	3	1	1	106049528	M4(Oxidation)	983.421	0	3.62461e+07	0	0
	SGNSDVYENEIPGGQYTNLHFQAHSMGLGSK	1	1	1	106049528	M26(Oxidation)	3353.5	0	208911753	0	0
	SFQPDTGR	2	1	1	106049528		907.423	2.15996e+08	0	0	0
	LFLQGPK	6	1	1	106049528		802.479	5.14627e+08	2.25996e+09	172102041	0
	EMHFHPK	1	1	1	106049528		925.431	6.73655e+07	0	0	0
	LTSDSVK	1	1	1	106049528		749.4	0	4.79407e+08	0	0
	QVGYENAGTVEFLVDRHGK	1	1	1	106049528		2119.05	0	2.08666e+06	0	1
	RLQELR	1	3	1	106049528		814.486	7.15557e+07	0	0	1
	LEYKPIK	1	1	1	106049528		890.53	0	1.37902e+07	0	0
4506671	60S acidic ribosomal protein P2 [Homo sapiens]	77.39	7	7	29	3.3615e+08	1.85152e+08	3.49918e+07	13	14	2	115	11.6578	4.53857
	Sequence	# PSMs	# Proteins	# Protein Groups	Protein Group Accessions	Modifications	MH+ [Da]	A2: Area	B2: Area	C2: Area	# Missed Cleavages
	KILDSVGIEADDDRLNK	1	1	1	4506671		1900.99	0	0	0	2
	ILDSVGIEADDDRLNK	6	1	1	4506671		1772.89	2.52709e+08	1.39107e+08	0	1
	LASVPAGGAVAVSAAPGSAAPAAGSAPAAAEEK	11	1	1	4506671		2774.42	3.9215e+08	1.83038e+08	2.96214e+07	0
	NIEDVIAQGIGK	4	1	1	4506671		1256.68	3.63593e+08	2.33312e+08	4.03622e+07	0
	YVASYLLAALGGNSSPSAK	2	1	1	4506671		1868.97	1.95575e+08	9.50464e+07	0	0
	ILDSVGIEADDDR	2	1	1	4506671		1417.68	7.24186e+06	3.78405e+06	0	0
	VISELNGK	3	1	1	4506671		859.484	1.4082e+08	1.0303e+08	0	0
5729877	heat shock cognate 71 kDa protein isoform 1 [Homo sapiens]	76.47	39	59	773	1.81783e+10	6.99477e+08	4.43557e+09	492	93	188	646	70.8542	5.51611
	Sequence	# PSMs	# Proteins	# Protein Groups	Protein Group Accessions	Modifications	MH+ [Da]	A2: Area	B2: Area	C2: Area	# Missed Cleavages
	QTQTFTTYSDNQPGVLIQVYEGER	12	2	1	5729877		2774.32	4.49031e+09	1.71244e+08	9.19075e+08	0
	GPAVGIDLGTTYSCVGVFQHGK	3	2	1	5729877	C14(DeStreak)	2282.09	1.12651e+09	0	0	0
	GVPQIEVTFDIDANGILNVSAVDK	13	1	1	5729877		2514.31	132703605	0	1.0166e+07	0
	SINPDEAVAYGAAVQAAILSGDK	9	2	1	5729877		2260.14	2330095727	6.83485e+07	5.64995e+08	0
	NQVAMNPTNTVFDAKR	16	2	1	5729877		1805.89	2.7423e+09	6.89351e+07	717892629	1
	IINEPTAAAIAYGLDKK	20	3	2	13676857;5729877		1787.98	19304959744	5.98843e+08	4420813288	1
	TTPSYVAFTDTER	30	6	4	13676857;167466173;34419635;5729877		1487.7	2.05074e+10	8.76963e+08	5.34074e+09	0
	NQVAMNPTNTVFDAK	21	2	1	5729877		1649.79	1.44605e+10	5.05428e+08	2935435278	0
	NQVAMNPTNTVFDAK	32	2	1	5729877	M5(Oxidation)	1665.78	2.34698e+09	4.14804e+07	6.61084e+08	0
	LDKSQIHDIVLVGGSTR	27	2	1	5729877		1838.01	5.22832e+09	1.34231e+08	1.10593e+09	1
	NQVAMNPTNTVFDAKR	10	2	1	5729877	M5(Oxidation)	1821.89	444640698	0	1.39492e+08	1
	RTLSSSTQASIEIDSLYEGIDFYTSITR	3	2	1	5729877		3153.55	205227582	0	0	1
	FDDAVVQSDMK	7	2	1	5729877		1254.56	1573853906	5.0085e+07	3.16073e+08	0
	ARFEELNADLFR	11	3	2	13676857;5729877		1480.75	7194677757	220153060	1.65479e+09	1
	FEELNADLFR	6	3	2	13676857;5729877		1253.61	2766738516	80893784	5.50484e+08	0
	MKEIAEAYLGK	22	2	1	5729877		1252.66	7.87996e+09	2.02315e+08	1.63931e+09	1
	TVTNAVVTVPAYFNDSQR	23	2	1	5729877		1981.99	8461119965	2.99784e+08	2001456779	0
	SFYPEEVSSMVLTK	16	2	1	5729877		1616.78	1.23814e+10	3.66897e+08	2.35455e+09	0
	MKEIAEAYLGK	7	2	1	5729877	M1(Oxidation)	1268.65	414850194	0	0	1
	SKGPAVGIDLGTTYSCVGVFQHGK	2	2	1	5729877	K2(Acetyl); C16(DeStreak)	2539.22	1.92618e+08	0	0	1
	SQIHDIVLVGGSTR	32	2	1	5729877		1481.8	7.14788e+09	2.18616e+08	1.51669e+09	0
	RFDDAVVQSDMK	16	2	1	5729877		1410.66	2719502046	1.14017e+08	5.66395e+08	1
	LLQDFFNGKELNK	3	4	3	13676857;34419635;5729877		1565.83	495385250	0	84517824	1
	CNEIINWLDKNQTAEKEEFEHQQK	2	1	1	5729877	C1(DeStreak)	3050.38	1.3284e+08	0	0	2
	STAGDTHLGGEDFDNR	17	3	2	13676857;5729877		1691.72	2478330359	7.31864e+07	5.31645e+08	0
	GPAVGIDLGTTYSCVGVFQHGK	2	2	1	5729877	T11(Phospho)	2286.04	5.15508e+07	0	0	0
	VEIIANDQGNR	26	7	5	34419635;16507237;13676857;167466173;5729877		1228.62	1.15664e+10	6.22625e+08	3332696224	0
	ITITNDKGR	34	5	4	13676857;167466173;34419635;5729877		1017.56	5.18649e+09	1.64626e+08	1.42157e+09	1
	MVNHFIAEFKR	13	2	1	5729877	M1(Oxidation)	1407.72	2.59316e+08	0	7.04725e+07	1
	SFYPEEVSSMVLTK	12	2	1	5729877	M10(Oxidation)	1632.78	603606364	0	1.15566e+08	0
	RFDDAVVQSDMK	5	2	1	5729877	M11(Oxidation)	1426.66	127118096	0	3.35976e+07	1
	FDDAVVQSDMK	3	2	1	5729877	M10(Oxidation)	1270.56	8.42019e+07	0	0	0
	NSLESYAFNMK	16	1	1	5729877	M10(Oxidation)	1319.59	9.48394e+08	2.32273e+07	2.31212e+08	0
	RFDDAVVQSDMKHWPFMVVNDAGRPK	7	2	1	5729877	M11(Oxidation)	3061.45	4.06954e+08	0	1.03013e+08	2
	RFDDAVVQSDMKHWPFMVVNDAGRPK	8	2	1	5729877		3045.47	7.52404e+08	0	139758284	2
	LSKEDIER	7	1	1	5729877		989.523	1.78905e+09	29323990	5.52538e+08	1
	MVNHFIAEFK	15	2	1	5729877	M1(Oxidation)	1251.61	8.61757e+08	0	2.7436e+08	0
	QATKDAGTIAGLNVLR	3	2	1	5729877		1627.91	2.05582e+08	0	0	1
	MVNHFIAEFKR	16	2	1	5729877		1391.72	1.78401e+09	2.15185e+08	4.51677e+08	1
	HWPFMVVNDAGRPK	49	2	1	5729877		1653.83	3160381824	1.35878e+08	9.38464e+08	0
	MVNHFIAEFK	26	2	1	5729877		1235.62	7121582162	2.26817e+08	1.62929e+09	0
	CNEIINWLDK	1	1	1	5729877	C1(DeStreak)	1323.6	151019944	0	0	0
	VQVEYKGETK	11	3	2	13676857;5729877		1180.62	2.92788e+09	5.38517e+07	6.41685e+08	1
	NSLESYAFNMK	6	1	1	5729877		1303.59	9495475474	0	2.13998e+09	0
	HWPFMVVNDAGRPK	17	2	1	5729877	M5(Oxidation)	1669.82	272537789	8.06323e+06	4.02789e+07	0
	DAGTIAGLNVLR	9	2	1	5729877		1199.67	14722382938	437567838	2080285125	0
	MVQEAEKYK	7	2	2	167466173;5729877		1125.55	582852789	6684641	1.27639e+08	1
	GPAVGIDLGTTYSCVGVFQHGK	1	2	1	5729877		2206.09	71967311	0	0	0
	ILDKCNEIINWLDK	1	1	1	5729877	C5(DeStreak)	1792.89	33034788	0	0	1
	ENKITITNDKGR	1	2	2	13676857;5729877		1388.74	1.4855e+07	0	0	2
	FDDAVVQSDMKHWPFMVVNDAGRPK	2	2	1	5729877	M10(Oxidation)	2905.37	1.1363e+08	0	0	1
	LLQDFFNGK	4	4	3	13676857;34419635;5729877		1081.56	5.38778e+09	1.97113e+08	989167995	0
	NQTAEKEEFEHQQK	6	1	1	5729877		1745.8	2.24112e+08	0	40664385	1
	EIAEAYLGK	3	2	1	5729877		993.522	1.64774e+09	0	3.20004e+08	0
	RFDDAVVQSDMKHWPFMVVNDAGRPK	2	2	1	5729877	M11(Oxidation); M17(Oxidation)	3077.46	9.09409e+07	0	0	2
	LIGDAAKNQVAMNPTNTVFDAK	1	2	1	5729877		2318.17	3.92496e+07	0	0	1
	AMTKDNNLLGK	5	3	2	13676857;5729877		1204.63	156806570	0	0	1
	FDDAVVQSDMKHWPFMVVNDAGRPK	3	2	1	5729877		2889.38	3.5464e+08	0	7.43531e+07	1
	VCNPIITK	6	1	1	5729877	C2(DeStreak)	963.495	1.46402e+09	0	2.14774e+08	0
	STGKENKITITNDK	1	2	2	13676857;5729877		1548.82	2.64869e+07	0	0	2
	DNNLLGKFELTGIPPAPR	1	1	1	5729877		1952.05	2.20894e+07	0	0	1
	DAKLDKSQIHDIVLVGGSTR	2	2	1	5729877		2152.17	2.53354e+07	0	0	2
	IINEPTAAAIAYGLDK	1	5	3	16507237;13676857;5729877	K16(Acetyl)	1701.91	88235226	0	0	0
	IINEPTAAAIAYGLDK	2	5	3	16507237;13676857;5729877		1659.89	0	84126775	0	0
	ITITNDK	15	5	4	13676857;167466173;34419635;5729877		804.443	4.74886e+09	1.9253e+08	1115122745	0
	GTLDPVEK	9	2	1	5729877		858.453	5.89239e+09	1.47835e+08	1.41886e+09	0
	MVQEAEKYKAEDEK	1	1	1	5729877		1697.8	1.64601e+07	0	0	2
	NTTIPTK	18	4	3	24234688;13676857;5729877		774.432	6195020536	1.52946e+08	1.25872e+09	0
	LIGDAAK	23	6	4	16507237;13676857;167466173;5729877		687.4	1.18603e+10	369946284	3.54515e+09	0
	RNTTIPTK	3	3	2	13676857;5729877		930.532	8.01104e+07	0	1.40837e+07	1
	ATVEDEKLQGKINDEDK	2	1	1	5729877	K11(Acetyl)	1973.99	9.20559e+07	0	3.1073e+07	2
	MVQEAEKYK	2	2	2	167466173;5729877	M1(Oxidation)	1141.55	2.46634e+07	0	8.19949e+06	1
	EEFEHQQK	1	1	1	5729877		1074.48	1.58822e+08	0	0	0
	ATVEDEKLQGK	1	1	1	5729877		1217.63	6.82436e+06	0	0	1
	MVQEAEK	1	2	2	167466173;5729877		834.398	7.03529e+07	0	0	0
	AMTKDNNLLGK	1	3	2	13676857;5729877	M2(Oxidation)	1220.63	1.48137e+07	0	0	1
	FELTGIPPAPR	1	1	1	5729877		1197.66	0	0	0	0
20127553	anaphase-promoting complex subunit 5 isoform a [Homo sapiens]	75.76	62	62	219	3092582077	0	0	219			755	85.0228	6.87354
	Sequence	# PSMs	# Proteins	# Protein Groups	Protein Group Accessions	Modifications	MH+ [Da]	A2: Area	B2: Area	C2: Area	# Missed Cleavages
	YHLADSLVTGITALNSIEGVYR	5	2	1	20127553		2392.24	1711927106	0	0	0
	KAEALEAAIENLNEAK	3	2	1	20127553		1713.89	1220341317	0	0	1
	AMNDGKYHLADSLVTGITALNSIEGVYR	3	2	1	20127553		3008.51	308915322	0	0	1
	VQDVFSSTHSLLHYFDR	3	2	1	20127553		2050.99	3.05512e+09	0	0	0
	YHLADSLVTGITALNSIEGVYRK	3	2	1	20127553		2520.34	373463644	0	0	1
	LIEESCPQLANSVQIR	3	1	1	20127553	C6(DeStreak)	1875.92	316382494	0	0	0
	AVHFGLPYLASLGIQSLVQQR	9	1	1	20127553		2297.27	3207561562	0	0	0
	YAALNLAALHCR	3	2	1	20127553	C11(DeStreak)	1391.69	3.47142e+08	0	0	0
	FNPDFAEAHYLSYLNNLR	4	2	1	20127553		2184.04	2853802824	0	0	0
	KAVHFGLPYLASLGIQSLVQQR	6	1	1	20127553		2425.37	5.34167e+08	0	0	1
	QAEFFLSQQASLLKNDETK	2	2	1	20127553		2197.11	5.51162e+08	0	0	1
	AVVLQAQNQMSEAHK	9	2	1	20127553		1653.83	1.37623e+09	0	0	0
	KAVVLQAQNQMSEAHK	5	2	1	20127553		1781.93	2.75644e+08	0	0	1
	IAVLVLLNEMSR	4	1	1	20127553		1357.78	2.87555e+09	0	0	0
	FGHYQQAELALQEAIR	5	2	1	20127553		1873.95	2611913020	0	0	0
	HSLSELIDISIAQK	3	2	1	20127553		1553.85	1611840302	0	0	0
	TGEGAVSLMER	6	1	1	20127553		1149.55	2.30792e+09	0	0	0
	ASVHESLYFNPMMTNGVVHANVFGIK	1	1	1	20127553	N-Term(Acetyl)	2904.41	342454903	0	0	0
	LNQLLLPLLQGPDITLSK	4	1	1	20127553		1976.17	1114448774	0	0	0
	TVEDADMELTSR	3	2	1	20127553		1366.61	2.4132e+08	0	0	0
	QAEFFLSQQASLLK	3	2	1	20127553		1609.85	1.96859e+09	0	0	0
	AEALEAAIENLNEAK	2	2	1	20127553		1585.8	47412526	0	0	0
	AVVLQAQNQMSEAHKLLQK	4	2	1	20127553		2136.16	2.68045e+08	0	0	1
	LYTALQQYFQNGEK	2	2	1	20127553		1702.84	713011628	0	0	0
	LYTALQQYFQNGEKK	2	2	1	20127553		1830.93	179981076	0	0	1
	AMNDGKYHLADSLVTGITALNSIEGVYRK	3	2	1	20127553		3136.59	1.2839e+08	0	0	2
	CQVASAASYDQPK	1	2	1	20127553	C1(DeStreak)	1443.62	3.40766e+08	0	0	0
	AVVLQAQNQMSEAHK	4	2	1	20127553	M10(Oxidation)	1669.83	3.07356e+08	0	0	0
	YAALNLAALHCR	1	2	1	20127553	Y1(Phospho)	1395.65	3.00897e+07	0	0	0
	ASVHESLYFNPMMTNGVVHANVFGIKDWVTPYK	2	1	1	20127553	N-Term(Acetyl)	3793.84	983856593	0	0	1
	TSVVGLFLR	2	2	1	20127553		991.589	1648471491	0	0	0
	LILTGAESK	3	2	1	20127553		931.542	2.40713e+09	0	0	0
	RSDSYVLLEHSVK	5	2	1	20127553		1532.8	4.31514e+08	0	0	1
	DSDLLHWK	5	2	1	20127553		1013.5	3.48187e+08	0	0	0
	LMDALKDSDLLHWK	5	2	1	20127553		1684.87	9.14771e+08	0	0	1
	TGEGAVSLMER	3	1	1	20127553	M9(Oxidation)	1165.55	181284211	0	0	0
	MEKEELDVSVR	1	2	1	20127553		1334.66	8.59711e+06	0	0	1
	KMEKEELDVSVR	3	2	1	20127553		1462.75	1.00496e+08	0	0	2
	KTVEDADMELTSR	1	2	1	20127553		1494.71	2.49877e+07	0	0	1
	ASVHESLYFNPMMTNGVVHANVFGIK	1	1	1	20127553	N-Term(Acetyl); M12(Oxidation)	2920.4	5.78348e+07	0	0	0
	QLHQELPSHGVPLINHL	8	2	1	20127553		1932.04	2284170767	0	0	0
	RLNQLLLPLLQGPDITLSK	3	1	1	20127553		2132.27	835503339	0	0	1
	LMAEGELKDMEQFFDDLSDSFSGTEPEVHK	2	1	1	20127553	M2(Oxidation)	3447.52	4.35792e+07	0	0	1
	RSDSYVLLEHSVKK	3	2	1	20127553		1660.89	2.08128e+08	0	0	2
	ALTPASLQK	4	2	1	20127553		928.543	3.01506e+09	0	0	0
	HMILAYSK	5	2	1	20127553		962.509	1.35393e+09	0	0	0
	FPPNSQHAQLWMLCDQK	4	2	1	20127553	C14(DeStreak)	2118.95	140707884	0	0	0
	EEEVSCSGPLSQK	2	2	1	20127553	C6(DeStreak)	1468.62	4.90003e+07	0	0	0
	SNGEEGYGR	3	2	1	20127553		968.403	1.39157e+08	0	0	0
	ASVHESLYFNPMMTNGVVHANVFGIKDWVTPYK	1	1	1	20127553	N-Term(Acetyl); M12(Oxidation)	3809.84	1.65784e+07	0	0	1
	IKLMAEGELK	1	1	1	20127553		1131.64	27207667	0	0	1
	TVEDADMELTSR	1	2	1	20127553	M7(Oxidation)	1382.61	25750924	0	0	0
	LMDALKDSDLLHWK	1	2	1	20127553	M2(Oxidation)	1700.86	90805734	0	0	1
	IKLMAEGELKDMEQFFDDLSDSFSGTEPEVHK	1	1	1	20127553		3672.7	2.72042e+07	0	0	2
	SSSPTIALPMLLQALALSK	3	2	1	20127553	M10(Oxidation)	1957.1	144127309	0	0	0
	SDSYVLLEHSVK	4	2	1	20127553		1376.7	8.20413e+08	0	0	0
	IAVLVLLNEMSR	2	1	1	20127553	M10(Oxidation)	1373.78	252673370	0	0	0
	IRDVVYFQAR	5	2	1	20127553		1266.69	2206166257	0	0	1
	TANKLMDALKDSDLLHWK	2	2	1	20127553		2099.09	5.56701e+07	0	0	2
	SDSYVLLEHSVKK	3	2	1	20127553		1504.79	5.11372e+08	0	0	1
	KAVVLQAQNQMSEAHK	2	2	1	20127553	M11(Oxidation)	1797.92	3.44004e+07	0	0	1
	LIEESCPQLANSVQIR	1	1	1	20127553		1799.93	1.79731e+07	0	0	0
	EELDVSVR	1	2	1	20127553		946.48	8.67893e+07	0	0	0
	ASVHESLYFNPMMTNGVVHANVFGIKDWVTPYK	1	1	1	20127553	N-Term(Acetyl); M12(Oxidation); M13(Oxidation)	3825.83	4.51318e+07	0	0	1
	TANKLMDALKDSDLLHWK	1	2	1	20127553	M6(Oxidation)	2115.08	2.88157e+07	0	0	2
	AMFLVAK	2	2	1	20127553	M2(Oxidation)	795.44	7.54358e+07	0	0	0
	LSFSQVFK	2	2	1	20127553		955.521	1.58236e+09	0	0	0
	ALTPASLQK	1	2	1	20127553	T3(Phospho)	1008.51	1.08244e+07	0	0	0
	LLVHCQK	2	2	1	20127553	C5(DeStreak)	916.47	1.96947e+08	0	0	0
	IAQESNDHVCLQHCLSWLYVLGQK	1	2	1	20127553	C10(DeStreak); C14(DeStreak)	2936.35	2.71323e+07	0	0	0
	DVVYFQAR	3	2	1	20127553		997.506	3.49776e+08	0	0	0
	LYHTLGK	2	2	1	20127553		831.469	1.12392e+09	0	0	0
	AVVLQAQNQMSEAHKLLQK	1	2	1	20127553	M10(Oxidation)	2152.15	1.50196e+07	0	0	1
	AMFLVAK	1	2	1	20127553		779.445	1.89662e+09	0	0	0
	CAMLFR	1	2	1	20127553	C1(DeStreak); M3(Oxidation)	832.348	1.65212e+07	0	0	0
	TANKLMDALK	1	2	1	20127553	M6(Oxidation)	1120.6	7.20926e+06	0	0	1
	TVEDADMELTSRDEGER	1	2	1	20127553		1952.85	6.55162e+06	0	0	1
29788785	tubulin beta chain [Homo sapiens]	75.45	6	31	635	1.96234e+10	2.22769e+09	1.59431e+09	414	124	97	444	49.639	4.89404
	Sequence	# PSMs	# Proteins	# Protein Groups	Protein Group Accessions	Modifications	MH+ [Da]	A2: Area	B2: Area	C2: Area	# Missed Cleavages
	GHYTEGAELVDSVLDVVR	15	6	5	50592996;5174735;29788768;29788785;4507729		1958.98	1.03831e+10	1.12115e+09	8.34473e+08	0
	MAVTFIGNSTAIQELFKR	4	1	1	29788785	M1(Oxidation)	2042.07	348204076	5.10764e+07	5.74488e+07	1
	GHYTEGAELVDSVLDVVRK	18	6	5	50592996;5174735;29788768;29788785;4507729		2087.07	4749416835	444049754	4.09491e+08	1
	MAVTFIGNSTAIQELFKR	9	1	1	29788785		2026.07	2926461257	548953479	348650684	1
	MAVTFIGNSTAIQELFK	7	1	1	29788785	M1(Oxidation)	1885.97	8.31933e+08	81525386	112221876	0
	LTTPTYGDLNHLVSATMSGVTTCLR	10	5	5	5174735;29788768;29788785;4507729;21361322	C23(DeStreak)	2727.31	2.2371e+09	5.53267e+07	0	0
	MREIVHIQAGQCGNQIGAK	11	6	6	50592996;29788768;29788785;4507729;5174735;21361322	C12(DeStreak)	2129.04	823191455	6.79976e+07	4.87604e+07	1
	EIVHIQAGQCGNQIGAK	13	6	6	50592996;29788768;29788785;4507729;5174735;21361322	C10(DeStreak)	1841.9	1.11913e+09	8.99364e+07	8.61211e+07	0
	MSMKEVDEQMLNVQNK	4	4	4	5174735;29788768;29788785;4507729	M1(Oxidation)	1939.89	5.3821e+07	0	0	1
	MSMKEVDEQMLNVQNK	5	4	4	5174735;29788768;29788785;4507729	M1(Oxidation); M3(Oxidation)	1955.88	1.05726e+08	0	0	1
	LAVNMVPFPR	32	10	8	50592996;42558279;5174735;29788768;29788785;4507729;21361322;14210536	M5(Oxidation)	1159.62	7.96626e+08	72173008	8.46595e+07	0
	MSMKEVDEQMLNVQNK	4	4	4	5174735;29788768;29788785;4507729		1923.89	2.00079e+08	2.34404e+07	0	1
	MAVTFIGNSTAIQELFK	19	1	1	29788785		1869.97	4735608371	545896037	3.50312e+08	0
	IMNTFSVVPSPK	28	5	4	50592996;5174735;29788785;21361322		1319.7	1.72951e+10	2.14327e+09	751503858	0
	TAVCDIPPR	39	6	6	42558279;5174735;29788768;29788785;4507729;21361322	C4(DeStreak)	1047.49	152679428	4502803	2551911	0
	IMNTFSVVPSPK	35	5	4	50592996;5174735;29788785;21361322	M2(Oxidation)	1335.69	1.34828e+09	1.51126e+08	2.28552e+08	0
	ISVYYNEATGGKYVPR	2	1	1	29788785		1816.92	5.38592e+07	0	0	1
	KLAVNMVPFPR	15	10	8	50592996;42558279;5174735;29788768;29788785;4507729;21361322;14210536	M6(Oxidation)	1287.72	6.52938e+08	0	4.72634e+07	1
	LTTPTYGDLNHLVSATMSGVTTCLR	2	5	5	5174735;29788768;29788785;4507729;21361322	T2(Phospho)	2731.27	7.79844e+06	0	0	0
	FPGQLNADLR	49	10	8	50592996;42558279;5174735;29788768;29788785;4507729;21361322;14210536		1130.59	2317362078	2.0131e+08	2.45572e+08	0
	KLAVNMVPFPR	16	10	8	50592996;42558279;5174735;29788768;29788785;4507729;21361322;14210536		1271.72	5.15911e+09	6.55285e+08	4.48606e+08	1
	ISVYYNEATGGK	22	1	1	29788785		1301.63	1.33284e+10	1.85116e+09	1168734570	0
	LHFFMPGFAPLTSR	19	7	7	42558279;5174735;29788768;29788785;4507729;21361322;14210536		1620.83	19767508801	2117534216	1683651035	0
	SGPFGQIFRPDNFVFGQSGAGNNWAK	20	5	5	5174735;29788768;29788785;4507729;21361322		2798.33	2.18076e+10	2422256954	1.80857e+09	0
	ALTVPELTQQVFDAK	20	1	1	29788785		1659.89	10367705352	4.1941e+08	8.99363e+08	0
	FPGQLNADLRK	39	10	8	50592996;42558279;5174735;29788768;29788785;4507729;21361322;14210536		1258.69	1111467390	5.62744e+07	4.89068e+07	1
	LAVNMVPFPR	11	10	8	50592996;42558279;5174735;29788768;29788785;4507729;21361322;14210536		1143.63	1.46306e+10	1317182473	1151788970	0
	TAVCDIPPR	3	6	6	42558279;5174735;29788768;29788785;4507729;21361322		971.494	9.62127e+06	0	0	0
	EIVHIQAGQCGNQIGAK	2	6	6	50592996;29788768;29788785;4507729;5174735;21361322		1765.9	4.12862e+07	0	0	0
	LHFFMPGFAPLTSR	13	7	7	42558279;5174735;29788768;29788785;4507729;21361322;14210536	M5(Oxidation)	1636.83	4063959392	294998816	4.04511e+08	0
	ISEQFTAMFR	8	7	6	50592996;5174735;29788768;29788785;4507729;21361322		1229.59	10639851518	1472476804	686496448	0
	AILVDLEPGTMDSVR	14	4	4	50592996;29788768;29788785;4507729		1615.83	11900948566	1463357288	978598640	0
	ISEQFTAMFR	15	7	6	50592996;5174735;29788768;29788785;4507729;21361322	M8(Oxidation)	1245.59	2.42228e+09	1.25881e+08	299011798	0
	RISEQFTAMFR	6	7	6	50592996;5174735;29788768;29788785;4507729;21361322		1385.69	1551831568	173714595	4.45173e+07	1
	EVDEQMLNVQNK	12	4	4	5174735;29788768;29788785;4507729	M6(Oxidation)	1462.68	3.25514e+08	5.29508e+07	0	0
	EVDEQMLNVQNK	15	4	4	5174735;29788768;29788785;4507729		1446.68	5.80984e+09	882237186	4.36112e+08	0
	FWEVISDEHGIDPTGTYHGDSDLQLDR	9	1	1	29788785		3102.4	5.16058e+09	7.12863e+08	4.13714e+08	0
	YLTVAAVFR	9	3	3	5174735;29788785;21361322		1039.59	1.42143e+10	1709167047	1198739981	0
	RISEQFTAMFR	5	7	6	50592996;5174735;29788768;29788785;4507729;21361322	M9(Oxidation)	1401.69	1.81507e+08	1.31615e+07	1.8559e+07	1
	AILVDLEPGTMDSVR	14	4	4	50592996;29788768;29788785;4507729	M11(Oxidation)	1631.82	2473861820	1.92475e+08	2.90239e+08	0
	MREIVHIQAGQCGNQIGAK	4	6	6	5174735;21361322;50592996;29788768;29788785;4507729	M1(Oxidation); C12(DeStreak)	2145.02	1.33779e+08	0	0	1
	EAESCDCLQGFQLTHSLGGGTGSGMGTLLISK	2	4	4	42558279;5174735;29788785;21361322		3197.46	341998116	0	58170939	0
	IREEYPDRIMNTFSVVPSPK	6	2	2	5174735;29788785	M10(Oxidation)	2394.2	3.57008e+08	0	0	2
	LTTPTYGDLNHLVSATMSGVTTCLR	1	5	5	5174735;29788768;29788785;4507729;21361322		2651.31	2.02703e+07	0	0	0
	NSSYFVEWIPNNVK	10	8	7	50592996;5174735;29788768;29788785;4507729;21361322;14210536		1696.83	11573534037	8.41365e+08	1290722570	0
	LTTPTYGDLNHLVSATMSGVTTCLR	2	5	5	5174735;29788768;29788785;4507729;21361322	M17(Oxidation); C23(DeStreak)	2743.3	9.15471e+07	0	0	0
	IREEYPDRIMNTFSVVPSPK	1	2	2	5174735;29788785		2378.21	3.4619e+07	0	0	2
	MSMKEVDEQMLNVQNK	1	4	4	5174735;29788768;29788785;4507729	M1(Oxidation); M3(Oxidation); M10(Oxidation)	1971.87	1.43536e+07	0	0	1
	ISEQFTAMFRR	4	7	6	50592996;5174735;29788768;29788785;4507729;21361322		1385.69	2.96403e+08	24218436	25308795	1
	NMMAACDPR	3	9	8	50592996;42558279;5174735;29788768;29788785;4507729;21361322;14210536	M3(Oxidation); C6(DeStreak)	1100.4	8.69034e+07	0	0	0
	IREEYPDR	7	6	5	42558279;5174735;29788768;29788785;4507729		1077.53	2.83023e+09	2.72488e+08	1.77709e+08	1
	NMMAACDPR	1	9	8	50592996;42558279;5174735;29788768;29788785;4507729;21361322;14210536	C6(DeStreak)	1084.4	1.27427e+09	0	0	0
5174735	tubulin beta-4B chain [Homo sapiens]	75.28	2	31	621	1.96234e+10	2.22769e+09	1.59431e+09	403	127	91	445	49.799	4.89404
	Sequence	# PSMs	# Proteins	# Protein Groups	Protein Group Accessions	Modifications	MH+ [Da]	A2: Area	B2: Area	C2: Area	# Missed Cleavages
	GHYTEGAELVDSVLDVVR	15	6	5	50592996;5174735;29788768;29788785;4507729		1958.98	1.03831e+10	1.12115e+09	8.34473e+08	0
	MSATFIGNSTAIQELFKR	2	3	3	5174735;29788768;4507729	M1(Oxidation)	2030.03	266334539	0	0	1
	GHYTEGAELVDSVLDVVRK	18	6	5	50592996;5174735;29788768;29788785;4507729		2087.07	4749416835	444049754	4.09491e+08	1
	LTTPTYGDLNHLVSATMSGVTTCLR	10	5	5	5174735;29788768;29788785;4507729;21361322	C23(DeStreak)	2727.31	2.2371e+09	5.53267e+07	0	0
	MREIVHLQAGQCGNQIGAK	11	6	6	50592996;29788768;29788785;4507729;5174735;21361322	C12(DeStreak)	2129.04	823191455	6.79976e+07	4.87604e+07	1
	MSATFIGNSTAIQELFK	9	3	3	5174735;29788768;4507729	M1(Oxidation)	1873.93	734340003	3.68171e+07	5.82209e+07	0
	EIVHLQAGQCGNQIGAK	13	6	6	50592996;29788768;29788785;4507729;5174735;21361322	C10(DeStreak)	1841.9	1.11913e+09	8.99364e+07	8.61211e+07	0
	INVYYNEATGGK	16	1	1	5174735		1328.64	7.27257e+09	7.30267e+08	6.22584e+08	0
	INVYYNEATGGKYVPR	2	1	1	5174735		1843.93	5.3289e+07	0	0	1
	MSMKEVDEQMLNVQNK	4	4	4	5174735;29788768;29788785;4507729	M1(Oxidation)	1939.89	5.3821e+07	0	0	1
	MSATFIGNSTAIQELFKR	2	3	3	5174735;29788768;4507729		2014.03	528726801	2.69196e+07	0	1
	MSMKEVDEQMLNVQNK	5	4	4	5174735;29788768;29788785;4507729	M1(Oxidation); M3(Oxidation)	1955.88	1.05726e+08	0	0	1
	LAVNMVPFPR	32	10	8	50592996;42558279;5174735;29788768;29788785;4507729;21361322;14210536	M5(Oxidation)	1159.62	7.96626e+08	72173008	8.46595e+07	0
	MSMKEVDEQMLNVQNK	4	4	4	5174735;29788768;29788785;4507729		1923.89	2.00079e+08	2.34404e+07	0	1
	IMNTFSVVPSPK	28	5	4	50592996;5174735;29788785;21361322		1319.7	1.72951e+10	2.14327e+09	751503858	0
	TAVCDIPPR	39	6	6	42558279;5174735;29788768;29788785;4507729;21361322	C4(DeStreak)	1047.49	152679428	4502803	2551911	0
	IMNTFSVVPSPK	35	5	4	50592996;5174735;29788785;21361322	M2(Oxidation)	1335.69	1.34828e+09	1.51126e+08	2.28552e+08	0
	KLAVNMVPFPR	15	10	8	50592996;42558279;5174735;29788768;29788785;4507729;21361322;14210536	M6(Oxidation)	1287.72	6.52938e+08	0	4.72634e+07	1
	LTTPTYGDLNHLVSATMSGVTTCLR	2	5	5	5174735;29788768;29788785;4507729;21361322	T2(Phospho)	2731.27	7.79844e+06	0	0	0
	FPGQLNADLR	49	10	8	50592996;42558279;5174735;29788768;29788785;4507729;21361322;14210536		1130.59	2317362078	2.0131e+08	2.45572e+08	0
	KLAVNMVPFPR	16	10	8	50592996;42558279;5174735;29788768;29788785;4507729;21361322;14210536		1271.72	5.15911e+09	6.55285e+08	4.48606e+08	1
	LHFFMPGFAPLTSR	19	7	7	42558279;5174735;29788768;29788785;4507729;21361322;14210536		1620.83	19767508801	2117534216	1683651035	0
	SGPFGQIFRPDNFVFGQSGAGNNWAK	20	5	5	5174735;29788768;29788785;4507729;21361322		2798.33	2.18076e+10	2422256954	1.80857e+09	0
	AVLVDLEPGTMDSVR	15	3	3	42558279;5174735;21361322		1601.82	8379157641	7.17923e+08	3.79851e+08	0
	ALTVPELTQQMFDAK	18	4	3	50592996;5174735;21361322		1691.86	7936054312	6.02269e+08	5.07492e+08	0
	FWEVISDEHGIDPTGTYHGDSDLQLER	8	2	2	5174735;21361322		3116.42	3512498518	3.24817e+08	7.91717e+07	0
	FPGQLNADLRK	39	10	8	50592996;42558279;5174735;29788768;29788785;4507729;21361322;14210536		1258.69	1111467390	5.62744e+07	4.89068e+07	1
	LAVNMVPFPR	11	10	8	50592996;42558279;5174735;29788768;29788785;4507729;21361322;14210536		1143.63	1.46306e+10	1317182473	1151788970	0
	TAVCDIPPR	3	6	6	42558279;5174735;29788768;29788785;4507729;21361322		971.494	9.62127e+06	0	0	0
	EIVHLQAGQCGNQIGAK	2	6	6	50592996;29788768;29788785;4507729;5174735;21361322		1765.9	4.12862e+07	0	0	0
	LHFFMPGFAPLTSR	13	7	7	42558279;5174735;29788768;29788785;4507729;21361322;14210536	M5(Oxidation)	1636.83	4063959392	294998816	4.04511e+08	0
	ISEQFTAMFR	8	7	6	50592996;5174735;29788768;29788785;4507729;21361322		1229.59	10639851518	1472476804	686496448	0
	ISEQFTAMFR	15	7	6	50592996;5174735;29788768;29788785;4507729;21361322	M8(Oxidation)	1245.59	2.42228e+09	1.25881e+08	299011798	0
	RISEQFTAMFR	6	7	6	50592996;5174735;29788768;29788785;4507729;21361322		1385.69	1551831568	173714595	4.45173e+07	1
	EVDEQMLNVQNK	12	4	4	5174735;29788768;29788785;4507729	M6(Oxidation)	1462.68	3.25514e+08	5.29508e+07	0	0
	EVDEQMLNVQNK	15	4	4	5174735;29788768;29788785;4507729		1446.68	5.80984e+09	882237186	4.36112e+08	0
	ALTVPELTQQMFDAK	7	4	3	50592996;5174735;21361322	M11(Oxidation)	1707.86	8.78712e+08	6.45048e+07	0	0
	YLTVAAVFR	9	3	3	5174735;29788785;21361322		1039.59	1.42143e+10	1709167047	1198739981	0
	RISEQFTAMFR	5	7	6	50592996;5174735;29788768;29788785;4507729;21361322	M9(Oxidation)	1401.69	1.81507e+08	1.31615e+07	1.8559e+07	1
	MREIVHLQAGQCGNQIGAK	4	6	6	5174735;21361322;50592996;29788768;29788785;4507729	M1(Oxidation); C12(DeStreak)	2145.02	1.33779e+08	0	0	1
	AVLVDLEPGTMDSVR	24	3	3	42558279;5174735;21361322	M11(Oxidation)	1617.81	1.61997e+09	8.66741e+07	8.65984e+07	0
	EAESCDCLQGFQLTHSLGGGTGSGMGTLLISK	2	4	4	42558279;5174735;29788785;21361322		3197.46	341998116	0	58170939	0
	IREEYPDRIMNTFSVVPSPK	6	2	2	5174735;29788785	M10(Oxidation)	2394.2	3.57008e+08	0	0	2
	LTTPTYGDLNHLVSATMSGVTTCLR	1	5	5	5174735;29788768;29788785;4507729;21361322		2651.31	2.02703e+07	0	0	0
	NSSYFVEWIPNNVK	10	8	7	50592996;5174735;29788768;29788785;4507729;21361322;14210536		1696.83	11573534037	8.41365e+08	1290722570	0
	LTTPTYGDLNHLVSATMSGVTTCLR	2	5	5	5174735;29788768;29788785;4507729;21361322	M17(Oxidation); C23(DeStreak)	2743.3	9.15471e+07	0	0	0
	IREEYPDRIMNTFSVVPSPK	1	2	2	5174735;29788785		2378.21	3.4619e+07	0	0	2
	MSATFIGNSTAIQELFK	3	3	3	5174735;29788768;4507729		1857.93	0	8.98523e+07	7.22934e+07	0
	MSMKEVDEQMLNVQNK	1	4	4	5174735;29788768;29788785;4507729	M1(Oxidation); M3(Oxidation); M10(Oxidation)	1971.87	1.43536e+07	0	0	1
	ISEQFTAMFRR	4	7	6	50592996;5174735;29788768;29788785;4507729;21361322		1385.69	2.96403e+08	24218436	25308795	1
	NMMAACDPR	3	9	8	50592996;42558279;5174735;29788768;29788785;4507729;21361322;14210536	M3(Oxidation); C6(DeStreak)	1100.4	8.69034e+07	0	0	0
	IREEYPDR	7	6	5	42558279;5174735;29788768;29788785;4507729		1077.53	2.83023e+09	2.72488e+08	1.77709e+08	1
	NMMAACDPR	1	9	8	50592996;42558279;5174735;29788768;29788785;4507729;21361322;14210536	C6(DeStreak)	1084.4	1.27427e+09	0	0	0
29788768	tubulin beta-2B chain [Homo sapiens]	75.28	2	30	511	18735227149	2.00409e+09	1.59431e+09	338	101	72	445	49.9209	4.89404
	Sequence	# PSMs	# Proteins	# Protein Groups	Protein Group Accessions	Modifications	MH+ [Da]	A2: Area	B2: Area	C2: Area	# Missed Cleavages
	GHYTEGAELVDSVLDVVR	15	6	5	50592996;5174735;29788768;29788785;4507729		1958.98	1.03831e+10	1.12115e+09	8.34473e+08	0
	MSATFIGNSTAIQELFKR	2	3	3	5174735;29788768;4507729	M1(Oxidation)	2030.03	266334539	0	0	1
	GHYTEGAELVDSVLDVVRK	18	6	5	50592996;5174735;29788768;29788785;4507729		2087.07	4749416835	444049754	4.09491e+08	1
	LTTPTYGDLNHLVSATMSGVTTCLR	10	5	5	5174735;29788768;29788785;4507729;21361322	C23(DeStreak)	2727.31	2.2371e+09	5.53267e+07	0	0
	MREIVHIQAGQCGNQIGAK	11	6	6	50592996;29788768;29788785;4507729;5174735;21361322	C12(DeStreak)	2129.04	823191455	6.79976e+07	4.87604e+07	1
	MSATFIGNSTAIQELFK	9	3	3	5174735;29788768;4507729	M1(Oxidation)	1873.93	734340003	3.68171e+07	5.82209e+07	0
	IMNTFSVMPSPK	10	3	3	29788768;4507729;14210536		1351.67	1159730273	1.11767e+08	5.22212e+07	0
	EIVHIQAGQCGNQIGAK	13	6	6	50592996;29788768;29788785;4507729;5174735;21361322	C10(DeStreak)	1841.9	1.11913e+09	8.99364e+07	8.61211e+07	0
	MSMKEVDEQMLNVQNK	4	4	4	5174735;29788768;29788785;4507729	M1(Oxidation)	1939.89	5.3821e+07	0	0	1
	MSATFIGNSTAIQELFKR	2	3	3	5174735;29788768;4507729		2014.03	528726801	2.69196e+07	0	1
	MSMKEVDEQMLNVQNK	5	4	4	5174735;29788768;29788785;4507729	M1(Oxidation); M3(Oxidation)	1955.88	1.05726e+08	0	0	1
	LAVNMVPFPR	32	10	8	50592996;42558279;5174735;29788768;29788785;4507729;21361322;14210536	M5(Oxidation)	1159.62	7.96626e+08	72173008	8.46595e+07	0
	MSMKEVDEQMLNVQNK	4	4	4	5174735;29788768;29788785;4507729		1923.89	2.00079e+08	2.34404e+07	0	1
	ALTVPELTQQMFDSK	6	2	2	29788768;4507729		1707.86	874424648	65893254	0	0
	TAVCDIPPR	39	6	6	42558279;5174735;29788768;29788785;4507729;21361322	C4(DeStreak)	1047.49	152679428	4502803	2551911	0
	KLAVNMVPFPR	15	10	8	50592996;42558279;5174735;29788768;29788785;4507729;21361322;14210536	M6(Oxidation)	1287.72	6.52938e+08	0	4.72634e+07	1
	LTTPTYGDLNHLVSATMSGVTTCLR	2	5	5	5174735;29788768;29788785;4507729;21361322	T2(Phospho)	2731.27	7.79844e+06	0	0	0
	FPGQLNADLR	49	10	8	50592996;42558279;5174735;29788768;29788785;4507729;21361322;14210536		1130.59	2317362078	2.0131e+08	2.45572e+08	0
	KLAVNMVPFPR	16	10	8	50592996;42558279;5174735;29788768;29788785;4507729;21361322;14210536		1271.72	5.15911e+09	6.55285e+08	4.48606e+08	1
	IMNTFSVMPSPK	7	3	3	29788768;4507729;14210536	M8(Oxidation)	1367.66	772490377	0	1.00232e+07	0
	LHFFMPGFAPLTSR	19	7	7	42558279;5174735;29788768;29788785;4507729;21361322;14210536		1620.83	19767508801	2117534216	1683651035	0
	SGPFGQIFRPDNFVFGQSGAGNNWAK	20	5	5	5174735;29788768;29788785;4507729;21361322		2798.33	2.18076e+10	2422256954	1.80857e+09	0
	INVYYNEATGNK	3	1	1	29788768		1385.66	5.52119e+08	0	0	0
	FPGQLNADLRK	39	10	8	50592996;42558279;5174735;29788768;29788785;4507729;21361322;14210536		1258.69	1111467390	5.62744e+07	4.89068e+07	1
	LAVNMVPFPR	11	10	8	50592996;42558279;5174735;29788768;29788785;4507729;21361322;14210536		1143.63	1.46306e+10	1317182473	1151788970	0
	TAVCDIPPR	3	6	6	42558279;5174735;29788768;29788785;4507729;21361322		971.494	9.62127e+06	0	0	0
	EIVHIQAGQCGNQIGAK	2	6	6	50592996;29788768;29788785;4507729;5174735;21361322		1765.9	4.12862e+07	0	0	0
	LHFFMPGFAPLTSR	13	7	7	42558279;5174735;29788768;29788785;4507729;21361322;14210536	M5(Oxidation)	1636.83	4063959392	294998816	4.04511e+08	0
	ISEQFTAMFR	8	7	6	50592996;5174735;29788768;29788785;4507729;21361322		1229.59	10639851518	1472476804	686496448	0
	AILVDLEPGTMDSVR	14	4	4	50592996;29788768;29788785;4507729		1615.83	11900948566	1463357288	978598640	0
	ISEQFTAMFR	15	7	6	50592996;5174735;29788768;29788785;4507729;21361322	M8(Oxidation)	1245.59	2.42228e+09	1.25881e+08	299011798	0
	YLTVAAIFR	3	2	2	29788768;4507729		1053.61	763752146	6.30423e+07	0	0
	RISEQFTAMFR	6	7	6	50592996;5174735;29788768;29788785;4507729;21361322		1385.69	1551831568	173714595	4.45173e+07	1
	EVDEQMLNVQNK	12	4	4	5174735;29788768;29788785;4507729	M6(Oxidation)	1462.68	3.25514e+08	5.29508e+07	0	0
	EVDEQMLNVQNK	15	4	4	5174735;29788768;29788785;4507729		1446.68	5.80984e+09	882237186	4.36112e+08	0
	INVYYNEATGNKYVPR	1	1	1	29788768		1900.95	3.58233e+07	0	0	1
	FWEVISDEHGIDPTGSYHGDSDLQLER	1	2	2	29788768;4507729		3102.4	2493271918	0	0	0
	RISEQFTAMFR	5	7	6	50592996;5174735;29788768;29788785;4507729;21361322	M9(Oxidation)	1401.69	1.81507e+08	1.31615e+07	1.8559e+07	1
	AILVDLEPGTMDSVR	14	4	4	50592996;29788768;29788785;4507729	M11(Oxidation)	1631.82	2473861820	1.92475e+08	2.90239e+08	0
	MREIVHIQAGQCGNQIGAK	4	6	6	5174735;21361322;50592996;29788768;29788785;4507729	M1(Oxidation); C12(DeStreak)	2145.02	1.33779e+08	0	0	1
	LTTPTYGDLNHLVSATMSGVTTCLR	1	5	5	5174735;29788768;29788785;4507729;21361322		2651.31	2.02703e+07	0	0	0
	NSSYFVEWIPNNVK	10	8	7	50592996;5174735;29788768;29788785;4507729;21361322;14210536		1696.83	11573534037	8.41365e+08	1290722570	0
	ALTVPELTQQMFDSK	1	2	2	29788768;4507729	M11(Oxidation)	1723.85	8.92185e+07	0	0	0
	LTTPTYGDLNHLVSATMSGVTTCLR	2	5	5	5174735;29788768;29788785;4507729;21361322	M17(Oxidation); C23(DeStreak)	2743.3	9.15471e+07	0	0	0
	ESESCDCLQGFQLTHSLGGGTGSGMGTLLISK	1	2	2	29788768;4507729	M25(Oxidation)	3229.46	13351035	0	0	0
	MSATFIGNSTAIQELFK	3	3	3	5174735;29788768;4507729		1857.93	0	8.98523e+07	7.22934e+07	0
	MSMKEVDEQMLNVQNK	1	4	4	5174735;29788768;29788785;4507729	M1(Oxidation); M3(Oxidation); M10(Oxidation)	1971.87	1.43536e+07	0	0	1
	ISEQFTAMFRR	4	7	6	50592996;5174735;29788768;29788785;4507729;21361322		1385.69	2.96403e+08	24218436	25308795	1
	NMMAACDPR	3	9	8	50592996;42558279;5174735;29788768;29788785;4507729;21361322;14210536	M3(Oxidation); C6(DeStreak)	1100.4	8.69034e+07	0	0	0
	IREEYPDR	7	6	5	42558279;5174735;29788768;29788785;4507729		1077.53	2.83023e+09	2.72488e+08	1.77709e+08	1
	NMMAACDPR	1	9	8	50592996;42558279;5174735;29788768;29788785;4507729;21361322;14210536	C6(DeStreak)	1084.4	1.27427e+09	0	0	0
4507729	tubulin beta-2A chain [Homo sapiens]	75.28	2	30	513	18735227149	2.00409e+09	1.59431e+09	339	101	73	445	49.875	4.89404
	Sequence	# PSMs	# Proteins	# Protein Groups	Protein Group Accessions	Modifications	MH+ [Da]	A2: Area	B2: Area	C2: Area	# Missed Cleavages
	GHYTEGAELVDSVLDVVR	15	6	5	50592996;5174735;29788768;29788785;4507729		1958.98	1.03831e+10	1.12115e+09	8.34473e+08	0
	MSATFIGNSTAIQELFKR	2	3	3	5174735;29788768;4507729	M1(Oxidation)	2030.03	266334539	0	0	1
	GHYTEGAELVDSVLDVVRK	18	6	5	50592996;5174735;29788768;29788785;4507729		2087.07	4749416835	444049754	4.09491e+08	1
	LTTPTYGDLNHLVSATMSGVTTCLR	10	5	5	5174735;29788768;29788785;4507729;21361322	C23(DeStreak)	2727.31	2.2371e+09	5.53267e+07	0	0
	MREIVHIQAGQCGNQIGAK	11	6	6	50592996;29788768;29788785;4507729;5174735;21361322	C12(DeStreak)	2129.04	823191455	6.79976e+07	4.87604e+07	1
	MSATFIGNSTAIQELFK	9	3	3	5174735;29788768;4507729	M1(Oxidation)	1873.93	734340003	3.68171e+07	5.82209e+07	0
	IMNTFSVMPSPK	10	3	3	29788768;4507729;14210536		1351.67	1159730273	1.11767e+08	5.22212e+07	0
	EIVHIQAGQCGNQIGAK	13	6	6	50592996;29788768;29788785;4507729;5174735;21361322	C10(DeStreak)	1841.9	1.11913e+09	8.99364e+07	8.61211e+07	0
	INVYYNEAAGNKYVPR	1	1	1	4507729		1870.94	6.72696e+06	0	0	1
	MSMKEVDEQMLNVQNK	4	4	4	5174735;29788768;29788785;4507729	M1(Oxidation)	1939.89	5.3821e+07	0	0	1
	MSATFIGNSTAIQELFKR	2	3	3	5174735;29788768;4507729		2014.03	528726801	2.69196e+07	0	1
	MSMKEVDEQMLNVQNK	5	4	4	5174735;29788768;29788785;4507729	M1(Oxidation); M3(Oxidation)	1955.88	1.05726e+08	0	0	1
	LAVNMVPFPR	32	10	8	50592996;42558279;5174735;29788768;29788785;4507729;21361322;14210536	M5(Oxidation)	1159.62	7.96626e+08	72173008	8.46595e+07	0
	MSMKEVDEQMLNVQNK	4	4	4	5174735;29788768;29788785;4507729		1923.89	2.00079e+08	2.34404e+07	0	1
	ALTVPELTQQMFDSK	6	2	2	29788768;4507729		1707.86	874424648	65893254	0	0
	TAVCDIPPR	39	6	6	42558279;5174735;29788768;29788785;4507729;21361322	C4(DeStreak)	1047.49	152679428	4502803	2551911	0
	KLAVNMVPFPR	15	10	8	50592996;42558279;5174735;29788768;29788785;4507729;21361322;14210536	M6(Oxidation)	1287.72	6.52938e+08	0	4.72634e+07	1
	LTTPTYGDLNHLVSATMSGVTTCLR	2	5	5	5174735;29788768;29788785;4507729;21361322	T2(Phospho)	2731.27	7.79844e+06	0	0	0
	FPGQLNADLR	49	10	8	50592996;42558279;5174735;29788768;29788785;4507729;21361322;14210536		1130.59	2317362078	2.0131e+08	2.45572e+08	0
	KLAVNMVPFPR	16	10	8	50592996;42558279;5174735;29788768;29788785;4507729;21361322;14210536		1271.72	5.15911e+09	6.55285e+08	4.48606e+08	1
	IMNTFSVMPSPK	7	3	3	29788768;4507729;14210536	M8(Oxidation)	1367.66	772490377	0	1.00232e+07	0
	LHFFMPGFAPLTSR	19	7	7	42558279;5174735;29788768;29788785;4507729;21361322;14210536		1620.83	19767508801	2117534216	1683651035	0
	INVYYNEAAGNK	5	1	1	4507729		1355.65	481966066	5.36291e+07	2.8891e+07	0
	SGPFGQIFRPDNFVFGQSGAGNNWAK	20	5	5	5174735;29788768;29788785;4507729;21361322		2798.33	2.18076e+10	2422256954	1.80857e+09	0
	FPGQLNADLRK	39	10	8	50592996;42558279;5174735;29788768;29788785;4507729;21361322;14210536		1258.69	1111467390	5.62744e+07	4.89068e+07	1
	LAVNMVPFPR	11	10	8	50592996;42558279;5174735;29788768;29788785;4507729;21361322;14210536		1143.63	1.46306e+10	1317182473	1151788970	0
	TAVCDIPPR	3	6	6	42558279;5174735;29788768;29788785;4507729;21361322		971.494	9.62127e+06	0	0	0
	EIVHIQAGQCGNQIGAK	2	6	6	50592996;29788768;29788785;4507729;5174735;21361322		1765.9	4.12862e+07	0	0	0
	LHFFMPGFAPLTSR	13	7	7	42558279;5174735;29788768;29788785;4507729;21361322;14210536	M5(Oxidation)	1636.83	4063959392	294998816	4.04511e+08	0
	ISEQFTAMFR	8	7	6	50592996;5174735;29788768;29788785;4507729;21361322		1229.59	10639851518	1472476804	686496448	0
	AILVDLEPGTMDSVR	14	4	4	50592996;29788768;29788785;4507729		1615.83	11900948566	1463357288	978598640	0
	ISEQFTAMFR	15	7	6	50592996;5174735;29788768;29788785;4507729;21361322	M8(Oxidation)	1245.59	2.42228e+09	1.25881e+08	299011798	0
	YLTVAAIFR	3	2	2	29788768;4507729		1053.61	763752146	6.30423e+07	0	0
	RISEQFTAMFR	6	7	6	50592996;5174735;29788768;29788785;4507729;21361322		1385.69	1551831568	173714595	4.45173e+07	1
	EVDEQMLNVQNK	12	4	4	5174735;29788768;29788785;4507729	M6(Oxidation)	1462.68	3.25514e+08	5.29508e+07	0	0
	EVDEQMLNVQNK	15	4	4	5174735;29788768;29788785;4507729		1446.68	5.80984e+09	882237186	4.36112e+08	0
	FWEVISDEHGIDPTGSYHGDSDLQLER	1	2	2	29788768;4507729		3102.4	2493271918	0	0	0
	RISEQFTAMFR	5	7	6	50592996;5174735;29788768;29788785;4507729;21361322	M9(Oxidation)	1401.69	1.81507e+08	1.31615e+07	1.8559e+07	1
	AILVDLEPGTMDSVR	14	4	4	50592996;29788768;29788785;4507729	M11(Oxidation)	1631.82	2473861820	1.92475e+08	2.90239e+08	0
	MREIVHIQAGQCGNQIGAK	4	6	6	5174735;21361322;50592996;29788768;29788785;4507729	M1(Oxidation); C12(DeStreak)	2145.02	1.33779e+08	0	0	1
	LTTPTYGDLNHLVSATMSGVTTCLR	1	5	5	5174735;29788768;29788785;4507729;21361322		2651.31	2.02703e+07	0	0	0
	NSSYFVEWIPNNVK	10	8	7	50592996;5174735;29788768;29788785;4507729;21361322;14210536		1696.83	11573534037	8.41365e+08	1290722570	0
	ALTVPELTQQMFDSK	1	2	2	29788768;4507729	M11(Oxidation)	1723.85	8.92185e+07	0	0	0
	LTTPTYGDLNHLVSATMSGVTTCLR	2	5	5	5174735;29788768;29788785;4507729;21361322	M17(Oxidation); C23(DeStreak)	2743.3	9.15471e+07	0	0	0
	ESESCDCLQGFQLTHSLGGGTGSGMGTLLISK	1	2	2	29788768;4507729	M25(Oxidation)	3229.46	13351035	0	0	0
	MSATFIGNSTAIQELFK	3	3	3	5174735;29788768;4507729		1857.93	0	8.98523e+07	7.22934e+07	0
	MSMKEVDEQMLNVQNK	1	4	4	5174735;29788768;29788785;4507729	M1(Oxidation); M3(Oxidation); M10(Oxidation)	1971.87	1.43536e+07	0	0	1
	ISEQFTAMFRR	4	7	6	50592996;5174735;29788768;29788785;4507729;21361322		1385.69	2.96403e+08	24218436	25308795	1
	NMMAACDPR	3	9	8	50592996;42558279;5174735;29788768;29788785;4507729;21361322;14210536	M3(Oxidation); C6(DeStreak)	1100.4	8.69034e+07	0	0	0
	IREEYPDR	7	6	5	42558279;5174735;29788768;29788785;4507729		1077.53	2.83023e+09	2.72488e+08	1.77709e+08	1
	NMMAACDPR	1	9	8	50592996;42558279;5174735;29788768;29788785;4507729;21361322;14210536	C6(DeStreak)	1084.4	1.27427e+09	0	0	0
7657381	pre-mRNA-processing factor 19 [Homo sapiens]	75	26	26	152	1.8826e+07	1.695e+07	5.78216e+09	4	3	145	504	55.1463	6.60986
	Sequence	# PSMs	# Proteins	# Protein Groups	Protein Group Accessions	Modifications	MH+ [Da]	A2: Area	B2: Area	C2: Area	# Missed Cleavages
	ALQDEWDAVMLHSFTLR	7	1	1	7657381		2031.99	2.1988e+07	0	6.70651e+09	0
	FIASTGMDR	4	1	1	7657381		997.472	1.97257e+07	1.58618e+07	3.84782e+09	0
	ILTGGADKNVVVFDK	9	1	1	7657381		1575.87	1.47643e+07	0	4.19093e+09	1
	TLQLDNNFEVK	6	1	1	7657381		1320.68	0	1.80383e+07	4.89433e+09	0
	AHESAVTGLSLHATGDYLLSSSDDQYWAFSDIQTGR	6	1	1	7657381		3898.8	0	0	1.71292e+09	0
	TNVANFPGHSGPITSIAFSENGYYLATAADDSSVK	7	1	1	7657381		3601.69	0	0	2.37159e+09	0
	YIAENGTDPINNQPLSEEQLIDIK	2	1	1	7657381		2714.34	0	0	1354913243	0
	VTSVVFHPSQDLVFSASPDATIR	4	1	1	7657381		2473.26	0	0	3466067078	0
	KVTSVVFHPSQDLVFSASPDATIR	8	1	1	7657381		2601.36	0	0	2.84608e+09	1
	ALQDEWDAVMLHSFTLR	4	1	1	7657381	M10(Oxidation)	2047.99	0	0	3.02996e+08	0
	QELSHALYQHDAACR	6	1	1	7657381	C14(DeStreak)	1817.8	0	0	2.92861e+08	0
	NVVVFDKSSEQILATLK	2	1	1	7657381		1891.05	0	0	9.7088e+07	1
	IWSVPNASCVQVVR	2	1	1	7657381	C9(DeStreak)	1633.81	0	0	590368125	0
	SSEQILATLK	5	1	1	7657381		1089.61	0	0	5.74564e+09	0
	QWTEILHFTEHSGLTTGVAFGHHAK	5	1	1	7657381		2804.38	0	0	1.31676e+09	0
	TVPEELVKPEELSK	13	1	1	7657381		1597.86	0	0	8.93739e+08	0
	QELSHALYQHDAACR	1	1	1	7657381		1741.8	0	0	24155951	0
	QVASHVGLHSASIPGILALDLCPSDTNK	2	1	1	7657381	C22(DeStreak)	2919.46	0	0	225361006	0
	IWSVPNASCVQVVR	1	1	1	7657381	S3(Phospho)	1637.77	0	0	7.27041e+07	0
	IWSVPNASCVQVVR	1	1	1	7657381		1557.81	0	0	73839941	0
	EALATLKPQAGLIVPQAVPSSQPSVVGAGEPMDLGELVGMTPEIIQK	2	1	1	7657381		4766.51	0	0	521494976	0
	LTKEVTAAR	1	1	1	7657381		988.573	0	0	1.27057e+07	1
	VAHPIRPKPPSATSIPAILK	29	1	1	7657381		2093.25	0	0	3.25069e+09	0
	GKTVPEELVKPEELSK	3	1	1	7657381		1782.98	0	0	1.02306e+08	1
	QVASHVGLHSASIPGILALDLCPSDTNK	1	1	1	7657381		2843.47	0	0	5.34659e+07	0
	QQLQTTR	5	1	1	7657381		874.47	1.07515e+07	0	2.18341e+09	0
	ILTGGADK	3	1	1	7657381		774.431	0	0	1.25872e+09	0
	ATVLTTER	1	1	1	7657381		890.49	0	0	4230317600	0
	FIASTGMDR	5	1	1	7657381	M7(Oxidation)	1013.47	0	0	6.62263e+08	0
	NVVVFDK	2	1	1	7657381		820.454	0	0	1354301027	0
	ATVLTTERK	4	1	1	7657381		1018.58	0	0	2.14274e+08	1
	IWDLKER	1	1	1	7657381		959.529	0	0	220567904	1
19920317	cytoskeleton-associated protein 4 [Homo sapiens]	74.58	42	42	162	8.59298e+07	3.32194e+07	2.41071e+09	21	13	128	602	65.9827	5.92236
	Sequence	# PSMs	# Proteins	# Protein Groups	Protein Group Accessions	Modifications	MH+ [Da]	A2: Area	B2: Area	C2: Area	# Missed Cleavages
	LEGLGSSEADQDGLASTVR	9	1	1	19920317		1904.91	2.13024e+07	9.00092e+06	903669320	0
	LQHVEDGVLSMQVASAR	10	1	1	19920317		1839.93	5.53981e+07	1.70582e+07	1.88332e+09	0
	IETNENNLESAK	2	1	1	19920317		1361.65	1.33648e+07	0	5.59648e+08	0
	TAVDSLVAYSVK	7	1	1	19920317		1252.67	61847590	23501213	1.81267e+09	0
	VQEQVHTLLSQDQAQAAR	8	1	1	19920317		2022.03	0	3.33679e+07	2.37593e+09	0
	GAHPSGGADDVAK	4	1	1	19920317		1181.55	4.99234e+06	0	2.03141e+08	0
	QTESLESLLSK	4	1	1	19920317		1234.65	4.19758e+07	0	1154038926	0
	VQSLQATFGTFESILR	4	1	1	19920317		1796.95	3.76304e+07	0	1.22189e+09	0
	SVGELPSTVESLQK	8	1	1	19920317		1473.77	107769624	3.3819e+07	2.41167e+09	0
	ELVSLKQEQQAFK	6	1	1	19920317		1547.84	1.94765e+07	5.86194e+06	805816623	1
	LALQALTEK	5	1	1	19920317		986.584	8.81721e+07	3.24711e+07	2444518166	0
	LAALQGR	6	5	1	19920317		728.438	5.67036e+07	1.311e+07	1.63062e+09	0
	VASLEESEGNKQDLK	5	1	1	19920317		1646.82	4.58774e+06	0	493128960	1
	STLQTMESDIYTEVR	3	1	1	19920317		1772.83	31167581	0	1.03418e+09	0
	LSSLDNLK	3	1	1	19920317		889.495	3.31454e+07	0	1.17897e+09	0
	DLSDGIHVVK	6	1	1	19920317		1082.58	2.00076e+07	0	6.07119e+08	0
	LPPQDFLDR	12	1	1	19920317		1100.57	0	3.9788e+06	7.71822e+07	0
	HSEAFEALQQK	4	1	1	19920317		1287.63	0	7.69988e+06	823663933	0
	QREELGQGLQGVEQK	4	1	1	19920317		1698.87	0	0	401109884	1
	SSSSSSASAAAAAAAASSSASCSR	1	1	1	19920317	C22(DeStreak)	2108.87	0	0	3.97765e+07	0
	DFTSLENTVEER	2	1	1	19920317		1439.66	0	0	1.76553e+08	0
	SINDNIAIFTEVQK	3	1	1	19920317		1591.83	0	0	4.9015e+08	0
	LQNEILKDLSDGIHVVK	4	1	1	19920317		1921.07	0	0	676963020	1
	SREWDMEALR	4	1	1	19920317		1292.6	0	0	4.68917e+08	1
	ASVSQVEADLK	2	1	1	19920317		1146.6	0	0	1.13214e+09	0
	LQHVEDGVLSMQVASAR	4	1	1	19920317	M11(Oxidation)	1855.92	0	0	1.62803e+08	0
	SDSHGPKEDGGFR	3	1	1	19920317		1388.61	0	0	71905002	1
	SQKEINDMK	2	1	1	19920317		1092.53	0	0	7.74544e+07	1
	EAVKEIQTSAK	2	1	1	19920317		1203.65	0	0	82346375	1
	SINDNIAIFTEVQKR	1	1	1	19920317		1747.93	0	0	827625058	1
	RLEEELR	1	1	1	19920317		944.512	0	0	601924453	1
	EELGQGLQGVEQK	1	1	1	19920317		1414.71	0	0	6.6514e+07	0
	STLQTMESDIYTEVR	1	1	1	19920317	M6(Oxidation)	1788.82	0	0	0	0
	QLKSDSHGPKEDGGFR	1	1	1	19920317		1757.85	0	0	8418483	2
	ERDFTSLENTVEER	3	1	1	19920317		1724.8	0	0	1.77848e+08	1
	KPPPAPQQPPPPPAPHPQQHPQQHPQNQAHGK	2	1	1	19920317		3493.76	0	0	5.09201e+07	0
	EWDMEALR	1	1	1	19920317		1049.47	0	0	126377143	0
	SREWDMEALR	1	1	1	19920317	M6(Oxidation)	1308.59	0	0	2.13724e+07	1
	GLLDDLRNDLDR	2	1	1	19920317		1414.72	0	0	5.97123e+08	1
	SEESVSRLPEEIR	3	1	1	19920317		1530.77	0	0	1.24187e+08	1
	SLGETQLVLYGDVEELKR	1	1	1	19920317		2049.08	0	0	2.05788e+09	1
	LPPQDFLDRLSSLDNLK	1	1	1	19920317		1971.04	0	0	30454819	1
	LTELTK	2	1	1	19920317		704.416	0	0	1.07664e+09	0
	LPEEIR	1	2	1	19920317		756.422	0	0	5.84582e+08	0
	LQNEILK	3	1	1	19920317		857.505	30979913	0	862433707	0
21361322	tubulin beta-4A chain [Homo sapiens]	74.55	4	28	543	1.96234e+10	2.22769e+09	1.59431e+09	343	117	83	444	49.5539	4.88135
	Sequence	# PSMs	# Proteins	# Protein Groups	Protein Group Accessions	Modifications	MH+ [Da]	A2: Area	B2: Area	C2: Area	# Missed Cleavages
	INVYYNEATGGNYVPR	5	1	1	21361322		1829.88	300993900	4.93394e+07	27397168	0
	LTTPTYGDLNHLVSATMSGVTTCLR	10	5	5	5174735;29788768;29788785;4507729;21361322	C23(DeStreak)	2727.31	2.2371e+09	5.53267e+07	0	0
	MREIVHLQAGQCGNQIGAK	11	6	6	50592996;29788768;29788785;4507729;5174735;21361322	C12(DeStreak)	2129.04	823191455	6.79976e+07	4.87604e+07	1
	MAATFIGNSTAIQELFK	12	1	1	21361322	M1(Oxidation)	1857.94	5.5446e+09	4.12169e+08	269300998	0
	EIVHLQAGQCGNQIGAK	13	6	6	50592996;29788768;29788785;4507729;5174735;21361322	C10(DeStreak)	1841.9	1.11913e+09	8.99364e+07	8.61211e+07	0
	MAATFIGNSTAIQELFKR	9	1	1	21361322	M1(Oxidation)	2014.04	1840215172	196237696	1.56615e+08	1
	LAVNMVPFPR	32	10	8	50592996;42558279;5174735;29788768;29788785;4507729;21361322;14210536	M5(Oxidation)	1159.62	7.96626e+08	72173008	8.46595e+07	0
	MAATFIGNSTAIQELFK	3	1	1	21361322		1841.94	1.66124e+08	28689029	0	0
	IMNTFSVVPSPK	28	5	4	50592996;5174735;29788785;21361322		1319.7	1.72951e+10	2.14327e+09	751503858	0
	TAVCDIPPR	39	6	6	42558279;5174735;29788768;29788785;4507729;21361322	C4(DeStreak)	1047.49	152679428	4502803	2551911	0
	IMNTFSVVPSPK	35	5	4	50592996;5174735;29788785;21361322	M2(Oxidation)	1335.69	1.34828e+09	1.51126e+08	2.28552e+08	0
	EVDEQMLSVQSK	3	1	1	21361322		1392.66	1.10457e+08	1.62067e+07	0	0
	KLAVNMVPFPR	15	10	8	50592996;42558279;5174735;29788768;29788785;4507729;21361322;14210536	M6(Oxidation)	1287.72	6.52938e+08	0	4.72634e+07	1
	LTTPTYGDLNHLVSATMSGVTTCLR	2	5	5	5174735;29788768;29788785;4507729;21361322	T2(Phospho)	2731.27	7.79844e+06	0	0	0
	FPGQLNADLR	49	10	8	50592996;42558279;5174735;29788768;29788785;4507729;21361322;14210536		1130.59	2317362078	2.0131e+08	2.45572e+08	0
	KLAVNMVPFPR	16	10	8	50592996;42558279;5174735;29788768;29788785;4507729;21361322;14210536		1271.72	5.15911e+09	6.55285e+08	4.48606e+08	1
	MAATFIGNSTAIQELFKR	2	1	1	21361322		1998.04	7.71524e+07	0	0	1
	LHFFMPGFAPLTSR	19	7	7	42558279;5174735;29788768;29788785;4507729;21361322;14210536		1620.83	19767508801	2117534216	1683651035	0
	SGPFGQIFRPDNFVFGQSGAGNNWAK	20	5	5	5174735;29788768;29788785;4507729;21361322		2798.33	2.18076e+10	2422256954	1.80857e+09	0
	AVLVDLEPGTMDSVR	15	3	3	42558279;5174735;21361322		1601.82	8379157641	7.17923e+08	3.79851e+08	0
	ALTVPELTQQMFDAK	18	4	3	50592996;5174735;21361322		1691.86	7936054312	6.02269e+08	5.07492e+08	0
	FWEVISDEHGIDPTGTYHGDSDLQLER	8	2	2	5174735;21361322		3116.42	3512498518	3.24817e+08	7.91717e+07	0
	FPGQLNADLRK	39	10	8	50592996;42558279;5174735;29788768;29788785;4507729;21361322;14210536		1258.69	1111467390	5.62744e+07	4.89068e+07	1
	GHYTEGAELVDAVLDVVR	3	2	2	21361322;14210536		1942.98	5.01801e+08	4.92593e+07	51409188	0
	LAVNMVPFPR	11	10	8	50592996;42558279;5174735;29788768;29788785;4507729;21361322;14210536		1143.63	1.46306e+10	1317182473	1151788970	0
	TAVCDIPPR	3	6	6	42558279;5174735;29788768;29788785;4507729;21361322		971.494	9.62127e+06	0	0	0
	EIVHLQAGQCGNQIGAK	2	6	6	50592996;29788768;29788785;4507729;5174735;21361322		1765.9	4.12862e+07	0	0	0
	LHFFMPGFAPLTSR	13	7	7	42558279;5174735;29788768;29788785;4507729;21361322;14210536	M5(Oxidation)	1636.83	4063959392	294998816	4.04511e+08	0
	ISEQFTAMFR	8	7	6	50592996;5174735;29788768;29788785;4507729;21361322		1229.59	10639851518	1472476804	686496448	0
	ISEQFTAMFR	15	7	6	50592996;5174735;29788768;29788785;4507729;21361322	M8(Oxidation)	1245.59	2.42228e+09	1.25881e+08	299011798	0
	RISEQFTAMFR	6	7	6	50592996;5174735;29788768;29788785;4507729;21361322		1385.69	1551831568	173714595	4.45173e+07	1
	GHYTEGAELVDAVLDVVRK	4	2	2	21361322;14210536		2071.08	1.61743e+08	12208675	1.23897e+07	1
	ALTVPELTQQMFDAK	7	4	3	50592996;5174735;21361322	M11(Oxidation)	1707.86	8.78712e+08	6.45048e+07	0	0
	YLTVAAVFR	9	3	3	5174735;29788785;21361322		1039.59	1.42143e+10	1709167047	1198739981	0
	RISEQFTAMFR	5	7	6	50592996;5174735;29788768;29788785;4507729;21361322	M9(Oxidation)	1401.69	1.81507e+08	1.31615e+07	1.8559e+07	1
	MREIVHLQAGQCGNQIGAK	4	6	6	5174735;21361322;50592996;29788768;29788785;4507729	M1(Oxidation); C12(DeStreak)	2145.02	1.33779e+08	0	0	1
	AVLVDLEPGTMDSVR	24	3	3	42558279;5174735;21361322	M11(Oxidation)	1617.81	1.61997e+09	8.66741e+07	8.65984e+07	0
	EAESCDCLQGFQLTHSLGGGTGSGMGTLLISK	2	4	4	42558279;5174735;29788785;21361322		3197.46	341998116	0	58170939	0
	LTTPTYGDLNHLVSATMSGVTTCLR	1	5	5	5174735;29788768;29788785;4507729;21361322		2651.31	2.02703e+07	0	0	0
	NSSYFVEWIPNNVK	10	8	7	50592996;5174735;29788768;29788785;4507729;21361322;14210536		1696.83	11573534037	8.41365e+08	1290722570	0
	LTTPTYGDLNHLVSATMSGVTTCLR	2	5	5	5174735;29788768;29788785;4507729;21361322	M17(Oxidation); C23(DeStreak)	2743.3	9.15471e+07	0	0	0
	EVDEQMLSVQSK	1	1	1	21361322	M6(Oxidation)	1408.66	3.95526e+06	0	0	0
	ISEQFTAMFRR	4	7	6	50592996;5174735;29788768;29788785;4507729;21361322		1385.69	2.96403e+08	24218436	25308795	1
	NMMAACDPR	3	9	8	50592996;42558279;5174735;29788768;29788785;4507729;21361322;14210536	M3(Oxidation); C6(DeStreak)	1100.4	8.69034e+07	0	0	0
	IREEFPDR	2	2	2	21361322;14210536		1061.53	1.12738e+08	0	0	1
	NMMAACDPR	1	9	8	50592996;42558279;5174735;29788768;29788785;4507729;21361322;14210536	C6(DeStreak)	1084.4	1.27427e+09	0	0	0
4506457	reticulocalbin-2 isoform a precursor [Homo sapiens]	73.5	20	21	56	3.09196e+09	0	9.45664e+07	49		7	317	36.8536	4.39893
	Sequence	# PSMs	# Proteins	# Protein Groups	Protein Group Accessions	Modifications	MH+ [Da]	A2: Area	B2: Area	C2: Area	# Missed Cleavages
	LSEEEILENPDLFLTSEATDYGR	2	2	1	4506457		2641.24	9.49453e+08	0	0	0
	NSDDTVTWDEYNIQMYDR	1	2	1	4506457		2264.93	8.53206e+07	0	0	0
	NGDGFVSLEEFLGDYR	2	2	1	4506457		1817.83	1.30233e+08	0	0	0
	VIDFDENTALDDAEEESFRK	3	2	1	4506457		2343.05	766749412	0	0	1
	WDPTANEDPEWILVEKDR	3	2	1	4506457		2213.04	1.40848e+09	0	6.83153e+07	1
	KIDLDSDGFLTESELSSWIQMSFK	3	2	1	4506457	M21(Oxidation)	2792.33	4.9137e+08	0	1.72689e+07	1
	KIDLDSDGFLTESELSSWIQMSFK	2	2	1	4506457		2776.34	1.51346e+08	0	0	1
	KLSEEEILENPDLFLTSEATDYGR	1	2	1	4506457		2769.34	328244098	0	0	1
	WDPTANEDPEWILVEK	4	2	1	4506457		1941.92	2145663639	0	76004997	0
	VIDFDENTALDDAEEESFR	2	2	1	4506457		2214.96	2.94372e+08	0	0	0
	FVNDYDKDNDGR	4	2	1	4506457		1457.62	1.27163e+08	0	0	1
	EALLGVQEDVDEYVK	2	2	1	4506457		1706.84	9.98002e+07	0	77725736	0
	HYAMQEAK	9	2	1	4506457		977.446	2.83631e+09	0	1.29968e+08	0
	SDYDREALLGVQEDVDEYVK	1	2	1	4506457		2343.09	8.53269e+07	0	0	1
	AEELHYPLGER	6	2	1	4506457		1313.64	448840233	0	0	0
	LDPQELLPWVVPNNQGIAQEEALHLIDEMDLNGDKK	2	2	1	4506457		4082.05	3.11314e+08	0	0	1
	LDPQELLPWVVPNNQGIAQEEALHLIDEMDLNGDKK	1	2	1	4506457	M29(Oxidation)	4098.03	0	0	0	1
	FVNDYDK	2	2	1	4506457		900.406	1.5295e+08	0	0	0
	QQFVEYDK	1	2	1	4506457		1056.5	3.11505e+08	0	0	0
	QLHDDYFYHDEL	1	2	1	4506457		1594.68	4.66073e+07	0	0	0
	LQAIIKK	2	2	1	4506457		813.551	4.45562e+08	0	0	1
	LQAIIK	1	5	2	4506457;118918403		685.458	4.2939e+09	0	0	0
	RLQAIIKK	1	2	1	4506457		969.653	4.80095e+07	0	0	2
15431310	keratin, type I cytoskeletal 14 [Homo sapiens]	73.31	21	48	416	7.28585e+09	5.52649e+09	5.38815e+09	128	193	95	472	51.5894	5.16064
	Sequence	# PSMs	# Proteins	# Protein Groups	Protein Group Accessions	Modifications	MH+ [Da]	A2: Area	B2: Area	C2: Area	# Missed Cleavages
	GQVGGDVNVEMDAAPGVDLSR	7	1	1	15431310		2085.98	44001427	1.13349e+08	3.55399e+07	0
	ILTATVDNANVLLQIDNAR	6	1	1	15431310		2054.12	4.33258e+08	2.46874e+08	263949999	0
	EVATNSELVQSGK	10	2	2	15431310;4557701		1361.69	398803848	4.79783e+08	2.91853e+08	0
	VTMQNLNDR	70	7	3	15431310;24430192;195972866	M3(Oxidation)	1106.52	1.69123e+09	9.1057e+08	1.12221e+09	0
	ADLEMQIESLKEELAYLK	4	1	1	15431310		2123.09	1.1559e+08	0	74487504	1
	ADLEMQIESLKEELAYLKK	8	1	1	15431310		2251.18	353409704	2.66854e+08	233190793	2
	LLEGEDAHLSSSQFSSGSQSSR	12	1	1	15431310		2309.06	3.5301e+08	6.91094e+08	314294939	0
	TMQNLEIELQSQLSMK	7	1	1	15431310		1892.94	137647254	2.07771e+08	113842471	0
	VTMQNLNDR	27	7	3	15431310;24430192;195972866		1090.53	9186230864	7019228426	6711779444	0
	APSTYGGGLSVSSSR	15	1	1	15431310		1425.69	6.10533e+08	6.79459e+08	501131349	0
	ASLENSLEETKGR	5	2	2	15431310;24430192		1433.72	6.49833e+07	0	1.51851e+07	1
	TRLEQEIATYR	10	7	5	15431310;4557701;24430190;131412225;24430192		1379.72	4.55847e+08	5.41741e+08	4.23241e+08	1
	LASYLDKVR	26	7	6	15431310;4557701;24430190;24430192;4557699;195972866		1064.61	3.75097e+09	2.56896e+09	2.40397e+09	1
	VLDELTLAR	11	5	4	15431310;4557701;24430190;24430192		1029.59	1.45602e+09	1.69958e+09	1.18884e+09	0
	ASLENSLEETK	7	2	2	15431310;24430192		1220.6	2.4641e+08	3.47456e+08	187090807	0
	GQVGGDVNVEMDAAPGVDLSR	7	1	1	15431310	M11(Oxidation)	2101.97	2.42741e+07	5.44823e+07	1.42251e+07	0
	TMQNLEIELQSQLSMK	6	1	1	15431310	M2(Oxidation)	1908.93	7.44226e+07	25329802	6.65552e+07	0
	QRPAEIKDYSPYFK	15	1	1	15431310		1741.89	2.01251e+08	1.98473e+08	1.69429e+08	1
	RLLEGEDAHLSSSQFSSGSQSSR	6	1	1	15431310		2465.15	2.03961e+07	5.03382e+07	18560345	1
	ALEEANADLEVK	10	5	4	15431310;24430190;131412225;24430192		1301.66	2.19368e+08	5.72428e+08	3.174e+08	0
	DAEEWFFTK	3	1	1	15431310		1172.52	399006397	420340564	272111002	0
	GSCGIGGGIGGGSSR	6	2	2	15431310;24430192	C3(DeStreak)	1297.56	45291219	6.84889e+07	4.6369e+07	0
	ISSVLAGGSCR	2	2	2	15431310;24430192	C10(DeStreak)	1125.53	62985956	59713680	0	0
	VVSTHEQVLR	3	1	1	15431310		1167.64	1.61609e+07	4.56237e+07	0	0
	ADLEMQIESLKEELAYLK	4	1	1	15431310	M5(Oxidation)	2139.08	32632284	1.43808e+07	1.62011e+07	1
	LASYLDKVR	2	7	6	15431310;4557701;24430190;24430192;4557699;195972866	K7(Acetyl)	1106.62	1.17182e+07	1.17955e+07	0	1
	NHEEEMNALR	9	2	2	15431310;4557701		1242.55	1.20603e+08	1.38446e+08	9.05748e+07	0
	QFTSSSSMK	3	2	2	15431310;24430192		1002.45	1.65599e+08	1.98458e+08	1.35198e+08	0
	TRLEQEIATYRR	5	4	3	15431310;4557701;24430192		1535.82	7.75733e+07	1.498e+08	4.97014e+07	2
	YETELNLR	4	1	1	15431310		1037.52	4.0938e+07	55032155	0	0
	VTMQNLNDRLASYLDKVR	7	3	3	15431310;24430192;195972866		2136.11	1.9871e+08	3.06796e+08	8.41317e+07	2
	ILNEMRDQYEK	11	2	2	15431310;4557701		1438.69	1.96354e+08	1.6474e+08	123535310	1
	TKYETELNLR	3	1	1	15431310		1266.67	265721459	3.30242e+08	2.45655e+08	1
	MSVEADINGLR	2	2	1	15431310		1204.59	3.25027e+07	4.63276e+07	0	0
	VTMQNLNDRLASYLDK	4	3	3	15431310;24430192;195972866		1880.95	4.84257e+07	4.63933e+07	1.47785e+07	1
	TEELNREVATNSELVQSGK	2	2	2	15431310;4557701		2104.04	23597317	3.90234e+07	0	1
	ADLEMQIESLKEELAYLKK	6	1	1	15431310	M5(Oxidation)	2267.17	6.03745e+07	3.38988e+07	0	2
	QFTSSSSMK	3	2	2	15431310;24430192	M8(Oxidation)	1018.45	6.51433e+06	3.24467e+07	0	0
	MSVEADINGLRR	6	2	1	15431310		1360.69	2.42826e+08	3.45806e+08	1.96388e+08	1
	TIEDLRNKILTATVDNANVLLQIDNAR	2	1	1	15431310		3023.64	0	6.13912e+07	0	2
	LEQEIATYR	1	9	5	15431310;4557701;24430190;131412225;24430192		1122.57	0	219063954	0	0
	MSVEADINGLR	1	2	1	15431310	M1(Oxidation)	1220.59	0	9.37417e+06	0	0
	DAEEWFFTKTEELNR	1	1	1	15431310		1914.88	0	1.35899e+07	0	1
	GSCGIGGGIGGGSSR	1	2	2	15431310;24430192	S2(Phospho)	1301.51	0	2.02759e+07	0	0
	ADLEMQIESLK	1	1	1	15431310		1276.64	0	1.44009e+07	0	0
	ALEEANADLEVKIR	1	4	3	15431310;131412225;24430192		1570.84	0	4.17483e+06	0	1
	ILLDVKTR	2	2	2	15431310;4557701		957.606	0	7.50319e+06	0	1
	RVLDELTLAR	3	5	4	15431310;4557701;24430190;24430192		1185.69	0	3.64871e+07	1.83426e+07	1
	GSCGIGGGIGGGSSR	1	2	2	15431310;24430192		1221.56	0	6.82006e+06	0	0
	KDAEEWFFTK	2	1	1	15431310		1300.61	0	1.72106e+07	0	1
	MSVEADINGLRR	2	2	1	15431310	M1(Oxidation)	1376.69	0	4.46755e+07	0	1
	VTMQNLNDRLASYLDKVR	1	3	3	15431310;24430192;195972866	M3(Oxidation)	2152.11	0	6.51252e+07	0	2
	KNHEEEMNALR	1	2	2	15431310;4557701		1370.64	0	0	7.28513e+06	1
	LAADDFR	17	18	8	15431310;4557701;14917115;24430190;131412225;24430192;195972866;40354195		807.396	6712397375	5529015439	4794200268	0
	NHEEEMNALR	1	2	2	15431310;4557701	M6(Oxidation)	1258.54	1.79398e+07	0	0	0
	LASYLDK	13	8	7	15431310;4557701;24430190;24430192;4557699;195972866;55956899		809.437	5.95892e+09	4031226209	4.65847e+09	0
	ILNEMRDQYEK	1	2	2	15431310;4557701	M5(Oxidation)	1454.69	4.70846e+07	0	0	1
	VMDVHDGK	2	1	1	15431310		900.419	1.34553e+07	6.74283e+06	0	0
	ISSVLAGGSCR	1	2	2	15431310;24430192	S2(Phospho)	1129.49	0	1.93232e+07	0	0
	QRPAEIKDYSPYFKTIEDLR	1	1	1	15431310		2469.27	0	8.50123e+06	0	2
	SEISELRR	2	2	2	15431310;4557701		989.533	2.89981e+08	2.83797e+08	0	1
	ILNEMR	2	3	3	15431310;4557701;24430192		775.409	0	3.93912e+08	0	0
	ILLDVK	2	2	2	15431310;4557701		700.457	0	779671703	5.24796e+08	0
11067747	cell division cycle 5-like protein [Homo sapiens]	73.19	61	61	167	0	0	1.98857e+09			167	802	92.1937	8.17725
	Sequence	# PSMs	# Proteins	# Protein Groups	Protein Group Accessions	Modifications	MH+ [Da]	A2: Area	B2: Area	C2: Area	# Missed Cleavages
	KPALGFYDTSEENYQALDADFR	2	1	1	11067747		2550.17	0	0	404649745	0
	QTAEESGITNSASSTLLSEYNVTNNSVALR	1	1	1	11067747		3156.52	0	0	7.08064e+08	0
	ILQEAQNLMALTNVDTPLK	4	1	1	11067747		2112.13	0	0	1146897606	0
	LNINPEDGMADYSDPSYVK	4	1	1	11067747		2127.95	0	0	4.16657e+08	0
	QLNDLWDQIEQAHLELR	3	1	1	11067747		2121.06	0	0	1.29352e+09	0
	GGLNTPLHESDFSGVTPQR	7	1	1	11067747		2011.97	0	0	2.05887e+09	0
	ILQEAQNLMALTNVDTPLK	2	1	1	11067747	M9(Oxidation)	2128.13	0	0	85754867	0
	KAQDVLVQEMEVVK	3	1	1	11067747		1615.86	0	0	6.73559e+07	1
	KPALGFYDTSEENYQALDADFRK	3	1	1	11067747		2678.26	0	0	8.06132e+08	1
	TPSNGAEGLTPR	3	1	1	11067747		1199.6	0	0	3.20301e+08	0
	EIDDTYIEDAADVDAR	1	1	1	11067747		1810.79	0	0	1.02681e+08	0
	QGMSHGELSSEAYNQVWEECYSQVLYLPGQSR	2	1	1	11067747	C20(DeStreak)	3751.63	0	0	66281558	0
	QVVQTPNTVLSTPFR	4	1	1	11067747		1686.91	0	0	1.72201e+09	0
	ESDLPSAILQTSGVSEFTK	3	1	1	11067747		2009	0	0	6.46892e+08	0
	VGQASEIAR	3	1	1	11067747		930.497	0	0	1.37038e+09	0
	LVLPAPQISDAELQEVVK	3	1	1	11067747		1949.09	0	0	9.97771e+08	0
	GVDYNAEIPFEK	3	1	1	11067747		1381.66	0	0	9.98356e+08	0
	EMITMLHYDLLHHPYEPSGNKK	5	1	1	11067747		2653.28	0	0	914603471	1
	SKLVLPAPQISDAELQEVVK	3	1	1	11067747		2164.22	0	0	8.89209e+08	1
	AQDVLVQEMEVVK	3	1	1	11067747		1487.77	0	0	1.19267e+09	0
	SGTTPKPVINSTPGR	7	1	1	11067747		1511.81	0	0	967924893	0
	YADLLLEKETLK	3	1	1	11067747		1435.8	0	0	7.0078e+08	1
	ILLGGYQSR	2	1	1	11067747		1006.56	0	0	2058747938	0
	TVGFGTNNSEHITYLEHNPYEK	7	1	1	11067747		2550.18	0	0	1.56064e+09	0
	AQDVLVQEMEVVK	2	1	1	11067747	M9(Oxidation)	1503.77	0	0	5.7164e+07	0
	TFEELKKHEDSAIPR	4	1	1	11067747		1799.92	0	0	272153477	2
	YADLLLEK	2	1	1	11067747		964.531	0	0	1.08053e+09	0
	DNEEETTDDPRK	2	1	1	11067747		1448.61	0	0	2.83187e+07	1
	AAGIEIQK	5	1	1	11067747		829.473	0	0	9.48733e+08	0
	AAGIEIQKK	2	1	1	11067747		957.569	0	0	1.02595e+08	1
	QQDLDGELR	3	1	1	11067747		1073.52	0	0	2.32704e+08	0
	KKESDLPSAILQTSGVSEFTK	3	1	1	11067747		2265.19	0	0	5.79593e+08	2
	EEEEKLLHLAK	4	1	1	11067747		1338.72	0	0	5.42181e+07	1
	KHEDSAIPR	2	1	1	11067747		1052.54	0	0	3.56654e+07	1
	NTEDEILK	2	1	1	11067747		961.48	0	0	430438772	0
	LGLLGLPAPK	2	1	1	11067747		978.63	0	0	1.84811e+09	0
	WYEWLDPSIK	1	1	1	11067747		1336.65	0	0	5.31898e+08	0
	ILQEAQNLMALTNVDTPLKGGLNTPLHESDFSGVTPQR	1	1	1	11067747		4105.09	0	0	4.64118e+07	1
	LRQQDLDGELR	6	1	1	11067747		1342.7	0	0	1.13002e+08	1
	WYEWLDPSIKK	2	1	1	11067747		1464.75	0	0	278615111	1
	DRIESLEKR	1	1	1	11067747		1145.62	0	0	3.47174e+07	2
	HEDSAIPR	3	1	1	11067747		924.449	0	0	213043341	0
	DLPRPSEVNETILRPLNVEPPLTDLQK	4	1	1	11067747		3083.66	0	0	1.46088e+09	0
	NDFEIVLPENAEK	2	1	1	11067747		1517.74	0	0	312417651	0
	FSKEELKK	3	1	1	11067747		1008.57	0	0	3.80866e+08	2
	DKLNINPEDGMADYSDPSYVK	2	1	1	11067747		2371.07	0	0	196272411	1
	EIDDTYIEDAADVDARK	1	1	1	11067747		1938.89	0	0	2.14955e+07	1
	IASLLHRK	1	1	1	11067747		937.59	0	0	6.59495e+07	1
	TEWSREEEEKLLHLAK	1	1	1	11067747		1998.02	0	0	4.62516e+07	2
	LKPGEIDPNPETKPARPDPIDMDEDELEMLSEAR	1	1	1	11067747		3847.83	0	0	191361510	0
	EMITMLHYDLLHHPYEPSGNK	1	1	1	11067747		2525.18	0	0	6.61185e+07	0
	EMITMLHYDLLHHPYEPSGNKK	2	1	1	11067747	M5(Oxidation)	2669.28	0	0	6.5399e+07	1
	IASLLHR	3	1	1	11067747		809.495	0	0	6.18817e+08	0
	TPSNGAEGLTPR	1	1	1	11067747	T10(Phospho)	1279.56	0	0	1.18768e+07	0
	TIAPIIGR	3	1	1	11067747		840.526	0	0	1.70574e+09	0
	FSKEELK	1	1	1	11067747		880.474	0	0	0	1
	RLEINR	1	1	1	11067747		800.471	0	0	375844030	1
	QQDLDGELRSEK	1	1	1	11067747		1417.69	0	0	9.84767e+06	1
	LMPTQWR	2	1	1	11067747		931.478	0	0	1.23642e+09	0
	DNEEETTDDPR	1	1	1	11067747		1320.51	0	0	1.32156e+07	0
	TFEELKK	2	1	1	11067747		894.488	0	0	3.00326e+08	1
	SEELIKK	2	1	1	11067747		846.489	0	0	3.10324e+08	1
	LMPTQWR	1	1	1	11067747	M2(Oxidation)	947.473	0	0	156688619	0
	DRIESLEK	1	1	1	11067747		989.522	0	0	5.21287e+07	1
	IESLEKR	1	1	1	11067747		874.495	0	0	7.35311e+07	1
	ANLASK	1	1	1	11067747		603.343	0	0	1.98609e+06	0
33239451	proliferating cell nuclear antigen [Homo sapiens]	73.18	16	16	49	8.54927e+08	7.82288e+06	4.94396e+07	41	3	5	261	28.7503	4.69092
	Sequence	# PSMs	# Proteins	# Protein Groups	Protein Group Accessions	Modifications	MH+ [Da]	A2: Area	B2: Area	C2: Area	# Missed Cleavages
	ATPLSSTVTLSMSADVPLVVEYK	3	1	1	33239451		2408.26	416719726	0	0	0
	LSQTSNVDKEEEAVTIEMNEPVQLTFALR	2	1	1	33239451		3291.63	437881864	0	0	1
	CAGNEDIITLR	2	1	1	33239451	C1(DeStreak)	1280.59	167874128	0	0	0
	AEDNADTLALVFEAPNQEK	3	1	1	33239451		2074.99	288926155	0	0	0
	FSASGELGNGNIK	4	1	1	33239451		1293.64	609244438	9.52538e+06	4.47861e+07	0
	NLAMGVNLTSMSK	6	1	1	33239451		1365.68	8.23175e+08	1.14402e+07	4.59666e+07	0
	NLAMGVNLTSMSK	2	1	1	33239451	M11(Oxidation)	1381.68	172100362	0	0	0
	DLSHIGDAVVISCAK	2	1	1	33239451	C13(DeStreak)	1603.78	108243094	0	0	0
	LSQTSNVDK	1	1	1	33239451		991.501	1.36405e+07	0	0	0
	LVQGSILKK	3	1	1	33239451		985.636	475295369	0	0	1
	MPSGEFAR	2	1	1	33239451	M1(Oxidation)	910.404	2.304e+07	0	0	0
	IADMGHLK	5	1	1	33239451	M4(Oxidation)	900.456	4.28967e+07	0	0	0
	SEGFDTYR	3	1	1	33239451		974.417	2.94586e+08	0	0	0
	IADMGHLK	3	1	1	33239451		884.462	4.65439e+08	0	3.15357e+07	0
	LMDLDVEQLGIPEQEYSCVVK	1	1	1	33239451	C18(DeStreak)	2484.16	6.22239e+07	0	0	0
	MPSGEFAR	1	1	1	33239451		894.41	528500404	0	0	0
	LVQGSILK	2	1	1	33239451		857.542	3.11871e+08	0	0	0
	YLNFFTK	3	1	1	33239451		932.484	1132362230	0	57566039	0
	VSDYEMK	1	1	1	33239451		871.382	0	2.50308e+06	0	0
118402596	cell division cycle protein 23 homolog [Homo sapiens]	73.03	50	50	173	5.09345e+09	0	9.39012e+06	172		1	597	68.79	7.02002
	Sequence	# PSMs	# Proteins	# Protein Groups	Protein Group Accessions	Modifications	MH+ [Da]	A2: Area	B2: Area	C2: Area	# Missed Cleavages
	KKDDETVDSLGPLEK	9	1	1	118402596		1673.85	7.72378e+08	0	0	2
	LHEQLTESEQAAQCYIK	4	1	1	118402596	C14(DeStreak)	2066.95	757632504	0	0	0
	YIQDIYSCGEIVEHLEESTAFR	3	1	1	118402596	C8(DeStreak)	2678.2	469020077	0	0	0
	SSYIVSQIAVAYHNIR	4	1	1	118402596		1820.96	5.34817e+09	0	0	0
	IENMDTFSNLLYVR	2	1	1	118402596		1714.84	2372351808	0	0	0
	KDDETVDSLGPLEK	3	1	1	118402596		1545.76	52105239	0	0	1
	YLGAWTLMGHEYMEMK	6	1	1	118402596	M13(Oxidation)	1975.87	6.04627e+08	0	0	0
	YIQDIYSCGEIVEHLEESTAFR	1	1	1	118402596		2602.21	4.09316e+07	0	0	0
	NQGETPTTEVPAPFFLPASLSANNTPTR	2	1	1	118402596		2957.46	2242783475	0	0	0
	ELDGFGLYLYGVVLR	10	1	1	118402596		1713.92	530339664	0	0	0
	IENMDTFSNLLYVR	2	1	1	118402596	M4(Oxidation)	1730.83	3.88914e+08	0	0	0
	YQNLIDVGFSK	2	1	1	118402596		1283.66	3162777292	0	0	0
	YLGAWTLMGHEYMEMK	7	1	1	118402596		1959.87	2.77181e+09	0	0	0
	DIDKALSIFNELR	1	1	1	118402596		1533.82	1.82198e+08	0	0	1
	ELDGFGLYLYGVVLRK	2	1	1	118402596		1842.01	6.58203e+07	0	0	1
	KAYFLYMYSR	1	1	1	118402596	M7(Oxidation)	1357.66	5.24458e+07	0	0	1
	QLLLIAGLTR	2	1	1	118402596		1097.7	4.93927e+09	0	0	0
	KQDPYRIENMDTFSNLLYVR	3	1	1	118402596		2502.24	1.07739e+09	0	0	2
	SELSYLAHNLCEIDK	1	1	1	118402596	C11(DeStreak)	1810.83	0	0	0	0
	DDETVDSLGPLEK	2	1	1	118402596		1417.66	3.66225e+07	0	0	0
	AYAVGDVEK	6	1	1	118402596		951.475	3.22693e+09	0	0	0
	KQLLLIAGLTR	4	1	1	118402596		1225.79	825436861	0	0	1
	QDPYRIENMDTFSNLLYVR	3	1	1	118402596		2374.15	1045791153	0	0	1
	LHEQLTESEQAAQCYIK	1	1	1	118402596	T6(Phospho)	2070.9	1.56931e+07	0	0	0
	AWYGLGQTYEILK	1	1	1	118402596		1541.79	4.80299e+09	0	0	0
	LWDEASTCAQK	1	1	1	118402596		1251.56	4.24563e+06	0	0	0
	LWDEASTCAQK	3	1	1	118402596	C8(DeStreak)	1327.56	1.7387e+08	0	0	0
	KAYFLYMYSR	4	1	1	118402596		1341.66	8.1406e+08	0	0	1
	NTSAAIQAYR	6	1	1	118402596		1094.55	4.3843e+09	0	0	0
	GQVKNEALR	3	1	1	118402596		1014.57	1.59817e+08	0	0	1
	RVSPLNLSSVTP	3	1	1	118402596		1269.71	632499395	0	0	1
	DIDKALSIFNELRK	2	1	1	118402596		1661.92	1.26901e+08	0	0	2
	ALSIFNELRK	1	1	1	118402596		1190.68	1591349467	0	0	1
	FLSLPDTWMK	1	1	1	118402596	M9(Oxidation)	1253.62	218766164	0	0	0
	YLAQYYFK	2	1	1	118402596		1095.55	2.96762e+09	0	0	0
	AAHFLHGCNSK	4	1	1	118402596	C8(DeStreak)	1260.56	1.95853e+08	0	0	0
	FLSLPDTWMK	4	1	1	118402596		1237.62	2.49837e+09	0	0	0
	LNQLVEAK	7	1	1	118402596		914.528	2.90868e+09	0	0	0
	ALSIFNELR	2	1	1	118402596		1062.59	4061614666	0	0	0
	LHEQLTESEQAAQCYIK	1	1	1	118402596		1990.94	5.39429e+07	0	0	0
	MLVALGECYEK	1	1	1	118402596		1255.6	4.26565e+07	0	0	0
	HAIEVNKR	1	1	1	118402596		966.542	1.26111e+07	0	0	1
	ELRVELSK	3	1	1	118402596		973.564	3.88819e+08	0	0	1
	LNQLVEAKK	2	1	1	118402596		1042.62	77085899	0	0	1
	YLGAWTLMGHEYMEMK	3	1	1	118402596	M13(Oxidation); M15(Oxidation)	1991.86	6.39623e+07	0	0	0
	AYFLYMYSR	2	1	1	118402596		1213.57	1736401218	0	0	0
	SSYIVSQIAVAYHNIRDIDK	1	1	1	118402596		2292.19	8.27781e+07	0	0	1
	NQGETPTTEVPAPFFLPASLSANNTPTRR	3	1	1	118402596		3113.55	1696516304	0	0	1
	KQDPYRIENMDTFSNLLYVR	1	1	1	118402596	M10(Oxidation)	2518.23	92173784	0	0	2
	AASTSMVPVAVTAAVAPVLSINSDFSDLREIKK	4	1	1	118402596	N-Term(Acetyl)	3429.82	9.50592e+08	0	0	2
	MPFYCLYYYR	1	1	1	118402596	C5(DeStreak)	1494.62	6.51158e+07	0	0	0
	AASTSMVPVAVTAAVAPVLSINSDFSDLREIK	1	1	1	118402596	N-Term(Acetyl); M6(Oxidation)	3317.72	2.79317e+07	0	0	1
	MLVALGECYEK	1	1	1	118402596	M1(Oxidation); C8(DeStreak)	1347.59	5.29494e+07	0	0	0
	NQGETPTTEVPAPFFLPASLSANNTPTRR	1	1	1	118402596	T5(Phospho)	3193.53	34122527	0	0	1
	ELRVELSKK	3	1	1	118402596		1101.66	1.66482e+08	0	0	2
	AAHFLHGCNSK	1	1	1	118402596		1184.56	3.36723e+06	0	0	0
	AYFDVKEYDR	2	1	1	118402596		1305.61	355978870	0	0	1
	AYFLYMYSR	2	1	1	118402596	M6(Oxidation)	1229.56	184772676	0	0	0
	AHQLRPNDSR	2	1	1	118402596		1193.61	2.39208e+08	0	0	0
	AALYFQR	6	1	1	118402596		868.464	4.99292e+09	0	0	0
	KLDLVK	2	1	1	118402596		715.468	1.88288e+09	0	0	1
	QILQLR	2	3	1	118402596		770.485	0	0	9.39012e+06	0
	ERGLLHSSK	1	1	1	118402596		1026.56	2.05061e+06	0	0	1
	ALKLNPR	1	1	1	118402596		811.511	1.50172e+08	0	0	1
119395750	keratin, type II cytoskeletal 1 [Homo sapiens]	72.52	65	74	993	1.60722e+10	1.23068e+10	11100785370	343	401	249	644	65.999	8.11865
	Sequence	# PSMs	# Proteins	# Protein Groups	Protein Group Accessions	Modifications	MH+ [Da]	A2: Area	B2: Area	C2: Area	# Missed Cleavages
	GGGGGGYGSGGSSYGSGGGSYGSGGGGGGGR	34	1	1	119395750		2383.94	7.5987e+08	6.16925e+08	5.17219e+08	0
	FSSCGGGGGSFGAGGGFGSR	18	1	1	119395750	C4(DeStreak)	1784.7	3.68729e+08	1.64557e+08	2.39181e+08	0
	NKLNDLEDALQQAKEDLAR	8	1	1	119395750		2184.12	3359219847	1.73174e+09	2370525262	2
	FSSCGGGGGSFGAGGGFGSR	6	1	1	119395750		1708.71	1.06207e+07	8.1339e+06	1.02954e+07	0
	QISNLQQSISDAEQRGENALK	6	1	1	119395750		2329.17	9.02882e+08	6.349e+08	7.56824e+08	1
	SKAEAESLYQSKYEELQITAGR	11	1	1	119395750		2501.24	2.89236e+08	3.38257e+08	2.29423e+08	2
	MSGECAPNVSVSVSTSHTTISGGGSR	11	1	1	119395750	C5(DeStreak)	2584.13	1.10531e+09	3.80649e+08	7.55962e+08	0
	LNDLEDALQQAKEDLAR	7	1	1	119395750		1941.98	471458958	3.31222e+08	374392846	1
	QISNLQQSISDAEQR	26	1	1	119395750		1716.84	3563386716	3.0053e+09	3.02739e+09	0
	NKLNDLEDALQQAK	20	1	1	119395750		1599.82	2.43166e+09	1.51231e+09	1.50146e+09	1
	QISNLQQSISDAEQRGENALKDAK	6	1	1	119395750		2643.32	6.37999e+08	5.93923e+08	0	2
	SLDLDSIIAEVKAQYEDIAQK	3	1	1	119395750		2349.21	22974054	0	0	1
	LNDLEDALQQAK	10	1	1	119395750		1357.69	1607070268	1.33328e+09	898921614	0
	SLNNQFASFIDKVR	9	1	1	119395750		1638.86	4.20987e+09	3675270630	2.96966e+09	1
	SGGGFSSGSAGIINYQR	20	1	1	119395750		1657.79	731882669	1.04076e+09	6.14741e+08	0
	SLDLDSIIAEVK	24	1	1	119395750		1302.71	1.11218e+10	7.60781e+09	7617692312	0
	FLEQQNQVLQTKWELLQQVDTSTR	3	1	1	119395750		2932.5	2.56516e+08	267966955	167987681	1
	FLEQQNQVLQTK	40	3	3	119395750;47132620;194018511		1475.78	24703226561	1.90066e+10	1.76427e+10	0
	TNAENEFVTIKK	35	1	1	119395750		1393.73	4.65611e+09	4.0299e+09	3.32226e+09	1
	AEAESLYQSKYEELQITAGR	6	1	1	119395750		2286.12	1.14082e+08	1.53275e+08	1.55376e+07	1
	GSGGGSSGGSIGGR	17	1	1	119395750		1092.5	1.46768e+08	1.00151e+09	3.4333e+07	0
	WELLQQVDTSTR	12	1	1	119395750		1475.74	1.21725e+10	6369794008	8.042e+09	0
	KQISNLQQSISDAEQR	10	1	1	119395750		1844.94	2.28322e+08	178157959	1.5432e+08	1
	TLLEGEESR	23	1	1	119395750		1033.51	6716437591	5.67587e+09	5.29923e+09	0
	GSYGSGGSSYGSGGGSYGSGGGGGGHGSYGSGSSSGGYR	15	1	1	119395750		3312.3	1282711633	7.87987e+08	8.3871e+08	0
	MSGECAPNVSVSVSTSHTTISGGGSR	7	1	1	119395750	M1(Oxidation); C5(DeStreak)	2600.13	328056406	9.70629e+07	217394339	0
[truncated: 17,113 more rows]
