# Supplementary material for: TFIP11 promotes replication fork reversal to preserve genome stability
Source: Nat Commun. 2024 Feb 10;15:1262. doi: 10.1038/s41467-024-45684-3 (PMC10858868; doi:10.1038/s41467-024-45684-3)
Supplement: Supplementary file 6 — Source Data [file 41467_2024_45684_MOESM6_ESM.xlsx]

## Sheet: Figure 1
Figure 1B				Figure 1 D				Figure 1 E

## Sheet: Figure 2
Figure 2 A,B
											Figure 2C				Figure 2 D	CldU/IdU Ratio
		siCon	siTFIP11#1	siTFIP11#2				siCon	siTFIP11#1	siTFIP11#2						siCon	siTFIP11#1	siTFIP11#2		CldU/IdU Ratio
	0	236	180	220			0	252	236	262						0.572417	0.54323	0.584737			siCon	siTFIP11#1	siTFIP11#2
		251	220	224				245	258	277						0.667278	0.289736	0.532615		N	3	3	3
		227	184	180				258	232	283						0.525554	0.345132	0.245564		Average	0.655222	0.406908	0.393481
	1	165	52	104			1	221	184	214						1.51585	0.175234	0.385218		STDEV.S	0.245376	0.155726	0.132782
		176	57	104				218	197	219						0.769293	0.339202	0.375605
HU		174	56	109		IR		222	184	217						0.555928	0.52791	0.891254
	2	104	24	38			2	101	74	106						0.417419	0.297202	0.827304		Tukey's multiple comparisons test			Significant?	Summary	Adjusted P Value
		109	34	32				107	94	132						0.518374	0.456583	0.32309		siCon vs. siTFIP11#1			Yes	****	<0.0001
		128	36	43				103	75	102						0.358323	0.333383	0.329293		siCon vs. siTFIP11#2			Yes	****	<0.0001
	4	61	16	29			4	29	21	25						0.401693	0.387457	0.53155		siTFIP11#1 vs. siTFIP11#2			No	ns	0.863
		60	16	24				21	22	22						0.482647	0.232502	0.361239
		67	34	24				26	23	26						0.322409	0.390954	0.6132
																0.82195	0.436845	0.30728
		siCon	siTFIP11#1	siTFIP11#2				siCon	siTFIP11#1	siTFIP11#2						0.433744	0.548656	0.289125
	0	99.2	92.4	105.8			0	100.3	97.5	95.6						0.413251	0.436665	0.455955
		105.5	113	107.7				97.5	106.6	101.1						0.685398	0.302082	0.340077
		95.4	94.5	86.5				102.7	95.8	103.3						0.302424	0.540528	0.72577
	1	69.3	26.7	50			1	88	76	78.1						0.630374	0.436713	0.510053
		73.9	29.3	50				86.8	81.4	79.9						0.633078	0.328438	0.409425
HU		73.1	28.7	52.4		IR		88.4	76	79.2						0.960875	0.272421	0.257724
	2	43.7	12.3	18.3			2	40.2	30.6	38.7						1.03774	0.258496	0.332635
		45.8	17.5	15.4				42.6	38.8	48.2						0.76926	0.437736	0.482586
		53.8	18.5	20.7				41	31	37.2						0.822835	0.260931	0.287504
	4	25.6	8.2	13.9			4	11.5	8.7	9.1						0.653638	0.457939	0.322617
		25.2	8.2	12				8.4	9.1	8						0.579803	0.301225	0.228193
		28.2	17.5	11.5				10.4	9.5	9.5						0.499915	0.40004	0.466677
																0.859776	0.459846	0.346467
	siCon	siTFIP11#1	siTFIP11#2	siCon	siTFIP11#1	siTFIP11#2	siCon	siTFIP11#1	siTFIP11#2	siCon	siTFIP11#1	siTFIP11#2				1.06008	0.719109	0.293399
HU	0	0	0	1	1	1	2	2	2	4	4	4				0.855124	0.19335	0.41036
N	3	3	3	3	3	3	3	3	3	3	3	3				0.577136	0.238361	0.353618
Average	100.033	99.9667	100	72.1	28.2333	50.8	47.7667	16.1	18.1333	26.3333	11.3	12.4667				1.02682	0.499885	0.38784
STDEV.S	5.10131	11.3359	11.7299	2.45764	1.36137	1.38564	5.32948	3.32866	2.65393	1.62891	5.36936	1.26623				0.499286	0.339057	0.523516
																0.622812	0.497215	0.474176
	siCon	siTFIP11#1	siTFIP11#2	siCon	siTFIP11#1	siTFIP11#2	siCon	siTFIP11#1	siTFIP11#2	siCon	siTFIP11#1	siTFIP11#2				1.24318	0.56814	0.355972
IR	0	0	0	1	1	1	2	2	2	4	4	4				0.622321	0.23016	0.314587
N	3	3	3	3	3	3	3	3	3	3	3	3				0.814151	0.493298	0.379468
Average	100.167	99.9667	100	87.7333	77.8	79.0667	41.2667	33.4667	41.3667	10.1	9.1	8.86667				0.701013	0.212709	0.36611
STDEV.S	2.60256	5.80718	3.96611	0.832666	3.11769	0.907377	1.22202	4.62313	5.96518	1.57162	0.4	0.776745				0.640331	0.286699	0.373828
																0.567138	0.773883	0.165901
Figure 2E																0.354623	0.51612	0.340982
#1					#1					#1						0.837588	0.518641	0.274853
	siCon					siTFIP11#1					siTFIP11#2					0.753163	0.463153	0.319531
	Left (μm)	Right (μm)	left/right Ration			Left (μm)	Right (μm)	left/right Ration			Left (μm)	Right (μm)	left/right Ration			0.368946	0.422718	0.141497
1	3.157	4.344	0.72675		1	6.017	4.405	1.36595		1	5.704	2.743	2.07948			0.62016	0.481096	0.472665
2	2.713	3.522	0.770301		2	4.354	4.464	0.975358		2	4.039	1.626	2.48401			0.697487	0.291408	0.405344
3	5.244	3.916	1.33912		3	1.426	1.815	0.785675		3	6.134	2.299	2.66812			0.805038	0.209359	0.472837
4	3.591	8.21	0.437393		4	2.866	2.144	1.33675		4	2.172	8.547	0.254124			0.56779	0.258978	0.405049
5	3.636	3.434	1.05882		5	0.451	3.357	0.134346		5	2.936	1.176	2.4966			0.920144	0.506837	0.225961
6	4.441	4.158	1.06806		6	3.879	3.137	1.23653		6	4.344	3.252	1.33579			0.98698	0.469917	0.257383
7	2.076	2.583	0.803717		7	5.01	1.913	2.61892		7	3.837	1.21	3.17107			0.458317	0.371245	0.330019
8	1.536	1.276	1.20376		8	7.059	2.255	3.13038		8	7.229	9.588	0.753963			0.309625	0.341873	0.437198
9	1.21	1.028	1.17704		9	5.505	3.137	1.75486		9	5.34	1.353	3.94678			0.510906	0.395062	0.291349
10	1.626	2.583	0.629501		10	2.429	2.583	0.940379		10	4.656	1.176	3.95918			1.38779	0.279681	0.294656
11	2.076	2.583	0.803717		11	1.903	4.441	0.428507		11	2.852	1.826	1.56188			0.750934	0.353304	0.229721
12	2.454	2.63	0.93308		12	2.583	2.299	1.12353		12	4.84	5.232	0.925076			1.08836	0.249064	0.440132
13	4.084	4.018	1.01643		13	2.809	1.086	2.58656		13	3.719	3.258	1.1415			0.666667	0.164433	0.409297
14	2.437	3.357	0.725946		14	3.962	1.028	3.85409		14	3.522	2.144	1.64272			0.813102	0.504766	0.255612
15	3.708	4.405	0.841771		15	3.085	0.856	3.60397		15	6.147	3.308	1.85822			0.609477	0.340784	0.296391
16	4.344	3.381	1.28483		16	0.832	1.353	0.61493		16	2.743	1.735	1.58098			0.484645	0.544392	0.260654
17	2.706	3.993	0.677686		17	1.454	2.255	0.644789		17	2.551	2.495	1.02244			0.822562	0.571273	0.295944
18	3.768	4.563	0.825773		18	1.426	2.551	0.558996		18	4.708	2.495	1.88697			0.39694	0.48749	0.301225
19	1.028	1.723	0.596634		19	0.605	2.076	0.291426		19	1.227	2.551	0.480988			0.786593	0.302069	0.449954
20	4.423	4.003	1.10492		20	1.711	3.719	0.46007		20	1.626	3.052	0.532765			0.766559	0.164563	0.362175
21	1.735	4.059	0.427445		21	2.823	2.299	1.22793		21	1.468	2.551	0.575461			0.615385	0.37539	0.625884
22	3.283	2.866	1.1455		22	4.235	2.831	1.49594		22	1.913	2.809	0.681025			0.72712	0.257538	0.384593
23	2.583	2.017	1.28061		23	2.866	2.653	1.08029		23	1.086	1.986	0.546828			0.411177	0.173497	0.359311
24	2.622	2.706	0.968958		24	2.63	2.454	1.07172		24	4.018	2.888	1.39127			0.869536	0.294397	0.325494
25	1.626	4.278	0.380084		25	2.583	2.017	1.28061		25	2.809	4.158	0.675565			0.423389	0.749767	0.272421
26	3.47	2.622	1.32342		26	1.468	1.412	1.03966		26	3.522	0.807	4.36431			0.304904	0.727687	0.504042
27	2.017	3.078	0.655296		27	1.826	2.218	0.823264		27	2.181	1.176	1.85459			0.93852	0.458388	0.496122
28	2.429	2.299	1.05655		28	2.888	1.227	2.35371		28	1.903	3.636	0.523377			0.662081	0.375689	0.293553
29	2.144	3.434	0.624345		29	5.232	1.227	4.26406		29	1.663	2.706	0.61456			0.255945	0.299211	0.394138
30	1.468	2.583	0.568331		30	5.863	2.551	2.29831		30	1.21	2.437	0.496512			0.749396	0.63021	0.292163
31	2.998	2.527	1.18639		31	2.551	3.137	0.813197		31	0.902	1.859	0.485207			0.71058	0.716583	0.291815
32	4.278	4.704	0.909439		32	5.142	1.353	3.80044		32	1.826	3.719	0.490992			0.286621	0.299675	0.531048
33	5.427	3.853	1.40851		33	6.17	1.575	3.91746		33	2.743	2.809	0.976504			0.514185	0.451223	0.440431
34	1.141	3.15	0.362222		34	4.704	1.626	2.89299		34	1.454	2.017	0.720873			0.496277	0.434513	0.254982
35	3.751	3.751	1		35	4.794	1.536	3.12109		35	1.353	4.532	0.298544			0.630996	0.31515	0.376144
36	2.299	2.583	0.89005		36	2.706	0.832	3.2524		36	4.76	3.025	1.57355			0.547251	0.291721	0.318953
37	2.282	2.713	0.841135		37	2.429	1.826	1.33023		37	2.743	2.998	0.914943			0.907781	0.531743	0.340968
38	4.857	4.254	1.14175		38	4.691	3.636	1.29015		38	1.903	2.583	0.73674			0.691259	0.228503	0.485147
39	2.63	3.452	0.761877		39	0.856	2.017	0.424393		39	3.308	2.583	1.28068			0.704387	0.480798	0.366424
40	3.636	3.189	1.14017		40	3.719	2.027	1.83473		40	3.258	2.998	1.08672			0.66046	0.382899	0.342243
41	2.106	2.017	1.04412		41	0.832	1.008	0.825397		41	2.429	3.283	0.739872			0.426549	0.207643	0.331453
42	2.361	1.276	1.85031		42	3.227	5.873	0.549464		42	2.057	1.028	2.00097			0.78245	0.616827	0.703392
43	6.044	5.775	1.04658		43	4.084	3.916	1.0429		43	1.804	3.032	0.594987			0.582339	0.507616	0.343753
44	6.409	9.031	0.709667		44	0.902	5.046	0.178755		44	2.551	3.653	0.69833			0.760658	0.583333	0.431134
45	6.954	8.58	0.81049		45	3.973	3.052	1.30177		45	3.157	1.859	1.69822			0.710231	0.278567	0.362675
46	7.221	7.082	1.01963		46	4.158	1.626	2.5572		46	2.429	2.299	1.05655			0.592532	0.648872	0.31281
47	8.298	10.15	0.817537		47	1.986	4.235	0.468949		47	2.017	2.706	0.745381			0.394777	0.337743	0.664801
48	6.848	8.006	0.855358		48	3.68	3.636	1.0121		48	2.361	2.802	0.842612			0.348615	0.446234	0.399077
49	8.689	6.945	1.25112		49	4.678	1.454	3.21733		49	4.235	3.574	1.18495			0.936494	0.123925	0.397936
50	4.55	6.409	0.709939		50	2.936	2.106	1.39411		50	3.636	0.856	4.24766			0.320221	0.587434	0.499492
51	4.704	7.333	0.641484		51	1.468	3.157	0.464998		51	4.478	2.495	1.79479			0.421716	0.277289	0.421096
52	7.506	7.462	1.0059		52	4.961	1.613	3.07564		52	3.446	5.142	0.670167			0.673332	0.277964	0.608073
53	7.229	6.634	1.08969		53	3.63	3.423	1.06047		53	4.158	3.326	1.25015			1.29373	0.685886	0.261982
54	7.311	6.824	1.07137		54	1.291	2.076	0.621869		54	3.574	4.944	0.722896			0.360209	0.527983	0.321839
55	7.229	5.593	1.29251		55	2.888	5.412	0.533629		55	5.34	10.907	0.489594			0.264648	0.303688	0.71828
56	5.508	5.88	0.936735		56	2.706	2.809	0.963332		56	4.857	1.008	4.81845			0.782421	0.392645	0.459377
57	8.315	7.399	1.1238		57	2.017	7.759	0.259956		57	6.255	4.478	1.39683			0.558934	0.955347	0.283128
58	4.423	5.058	0.874456		58	1.008	0.832	1.21154		58	2.228	6.05	0.368264			0.655222	0.406908	0.393481
59	5.515	4.025	1.37019		59	1.008	2.255	0.447007		59	5.479	3.962	1.38289
60	7.061	7.783	0.907234		60	3.978	0.856	4.6472		60	5.34	4.51	1.18404
61	4.743	5.917	0.801589		61	2.361	3.258	0.724678		61	3.827	3.233	1.18373
62	6.978	5.515	1.26528		62	3.381	3.768	0.897293		62	3.381	6.566	0.514925
63	4.667	5.515	0.846238		63	1.815	0.807	2.24907		63	6.683	3.636	1.83801
64	7.409	6.978	1.06177		64	1.426	2.255	0.632373		64	3.827	4.211	0.90881
65	6.857	5.736	1.19543		65	2.299	3.827	0.600732		65	6.281	5.142	1.22151
#2					#2					#2
	siCon					siTFIP11#1					siTFIP11#2
	Left (μm)	Right (μm)	left/right Ration			Left (μm)	Right (μm)	left/right Ration			Left (μm)	Right (μm)	left/right Ration
1	8.396	8.58	0.978555		1	3.702	2.076	1.78324		1	3.131	3.131	1
2	9.113	8.212	1.10972		2	2.831	2.888	0.980263		2	6.504	3.68	1.76739
3	4.874	4.878	0.99918		3	3.895	3.574	1.08982		3	5.259	6.731	0.78131
4	6.677	6.606	1.01075		4	1.353	3.434	0.394001		4	3.452	3.832	0.900835
5	5.294	6.265	0.845012		5	3.68	4.704	0.782313		5	3.636	4.158	0.874459
6	4.721	4.158	1.1354		6	4.003	2.462	1.62591		6	5.046	2.172	2.3232
7	6.764	6.904	0.979722		7	1.575	3.052	0.516055		7	5.852	2.936	1.99319
8	3.789	5.479	0.69155		8	4.158	2.181	1.90646		8	3.719	1.711	2.17358
9	5.807	6.658	0.872184		9	2.852	4.197	0.679533		9	1.815	4.455	0.407407
10	5.775	5.972	0.967013		10	1.859	2.352	0.790391		10	3.962	5.538	0.715421
11	6.954	7.341	0.947282		11	6.054	3.522	1.71891		11	3.072	6.104	0.503277
12	5.604	5.278	1.06177		12	3.025	2.802	1.07959		12	3.63	5.647	0.642819
13	5.042	5.779	0.872469		13	1.536	1.426	1.07714		13	3.636	3.837	0.947615
14	6.265	4.405	1.42225		14	2.172	2.361	0.919949		14	3.429	5.736	0.597803
15	6.824	6.764	1.00887		15	3.434	10.084	0.340539		15	4.857	5.046	0.962545
16	6.86	7.759	0.884135		16	3.308	1.353	2.44494		16	5.88	3.085	1.906
17	5.775	5.46	1.05769		17	1.412	2.63	0.536882		17	5.505	5.661	0.972443
18	6.94	6.406	1.08336		18	2.172	1.859	1.16837		18	4.235	1.663	2.5466
19	5.863	6.067	0.966375		19	2.551	1.575	1.61968		19	2.027	4.532	0.447264
20	7.592	7.506	1.01146		20	1.626	2.42	0.671901		20	1.276	4.643	0.274822
21	6.213	4.603	1.34977		21	3.837	1.426	2.69074		21	3.768	2.852	1.32118
22	8.315	6.74	1.23368		22	2.653	3.446	0.769878		22	3.052	5.445	0.560514
23	5.505	4.924	1.11799		23	2.017	3.973	0.507677		23	2.823	6.304	0.447811
24	6.713	7.341	0.914453		24	2.352	1.176	2		24	3.853	5.625	0.684978
25	2.691	6.409	0.419878		25	1.276	3.805	0.335348		25	2.743	1.353	2.02735
26	2.181	7.855	0.277658		26	2.866	1.986	1.4431		26	6.86	6.683	1.02649
27	4.478	4.423	1.01243		27	1.454	4.76	0.305462		27	4.51	4.55	0.991209
28	4.273	6.044	0.706982		28	2.551	4.405	0.579115		28	2.809	5.775	0.486407
29	5.88	5.88	1		29	1.008	1.859	0.542227		29	3.528	4.039	0.873484
30	4.882	5.625	0.867911		30	1.859	1.913	0.971772		30	3.827	6.532	0.585885
31	7.308	6.05	1.20793		31	1.986	2.909	0.682709		31	3.283	4.158	0.789562
32	4.33	7.082	0.611409		32	1.826	1.626	1.123		32	4.034	4.084	0.987757
33	6.569	7.341	0.894837		33	2.218	3.429	0.646836		33	6.904	4.278	1.61384
34	7.761	8.212	0.94508		34	1.353	2.255	0.6		34	3.879	4.158	0.9329
35	6.884	5.046	1.36425		35	1.826	3.853	0.473916		35	4.311	3.258	1.3232
36	8.931	7.761	1.15075		36	1.008	3.528	0.285714		36	6.444	3.608	1.78603
37	4.781	8.306	0.575608		37	2.462	1.21	2.03471		37	3.636	4.849	0.749845
38	7.847	7.578	1.0355		38	2.057	0.902	2.28049		38	1.903	4.874	0.390439
39	6.378	5.779	1.10365		39	3.308	1.804	1.8337		39	4.278	3.326	1.28623
40	4.878	5.058	0.964413		40	2.527	2.172	1.16344		40	4.55	5.578	0.815705
41	7.999	8.13	0.983887		41	2.299	0.727	3.16231		41	6.824	1.913	3.56717
42	7.594	10.192	0.745094		42	4.034	1.859	2.16998		42	5.651	4.113	1.37394
43	6.432	7.57	0.84967		43	1.276	2.743	0.465184		43	3.895	4.428	0.87963
44	6.848	5.775	1.1858		44	1.028	3.452	0.297798		44	4.437	1.276	3.47727
45	6.409	6.779	0.94542		45	2.551	4.211	0.605794		45	4.344	5.236	0.829641
46	6.409	4.084	1.56929		46	5.142	2.106	2.4416		46	4.704	2.802	1.6788
47	4.781	5.142	0.929794		47	5.775	1.804	3.20122		47	2.622	8.931	0.293584
48	3.702	4.059	0.912047		48	4.464	1.008	4.42857		48	4.691	6.494	0.722359
49	6.378	7.229	0.88228		49	3.283	1.426	2.30224		49	6.265	7.105	0.881773
50	4.084	4.981	0.819916		50	4.079	2.495	1.63487		50	3.962	3.032	1.30673
51	4.034	4.455	0.905499		51	1.826	4.158	0.439153		51	2.63	5.142	0.511474
52	6.054	7.761	0.780054		52	2.823	3.719	0.759075		52	8.052	7.127	1.12979
53	5.042	5.381	0.937001		53	2.017	2.866	0.703768		53	3.252	3.157	1.03009
54	6.262	5.817	1.0765		54	3.522	4.211	0.836381		54	2.144	2.299	0.932579
55	6.851	3.993	1.71575		55	1.626	3.63	0.447934		55	1.454	2.361	0.615841
56	9.481	7.592	1.24881		56	2.713	6.658	0.40748		56	1.626	3.768	0.431529
57	5.683	4.981	1.14094		57	2.888	3.452	0.836616		57	2.017	2.713	0.743457
58	7.136	7.907	0.902491		58	3.68	2.743	1.3416		58	3.131	2.172	1.44153
59	3.522	3.853	0.914093		59	3.879	1.879	2.0644		59	1.454	3.429	0.42403
60	5.244	4.51	1.16275		60	3.338	1.663	2.00722		60	3.338	3.233	1.03248
#3					#3					#3
	siCon					siTFIP11#1					siTFIP11#2
	Left (μm)	Right (μm)	left/right Ration			Left (μm)	Right (μm)	left/right Ration			Left (μm)	Right (μm)	left/right Ration
1	4.532	7.79	0.581772		1	2.583	2.706	0.954545		1	1.412	3.481	0.405631
2	6.144	5.807	1.05803		2	3.446	4.794	0.718815		2	2.978	3.993	0.745805
3	8.482	8.929	0.949938		3	1.804	4.464	0.404122		3	2.743	2.495	1.0994
4	5.88	6.054	0.971259		4	1.276	2.495	0.511423		4	2.361	1.176	2.00765
5	4.24	4.691	0.903858		5	2.017	4.054	0.497533		5	3.189	4.211	0.757302
6	11.496	12.712	0.904342		6	2.454	1.412	1.73796		6	5.247	3.68	1.42582
7	3.357	3.708	0.90534		7	3.308	7.385	0.447935		7	3.452	3.227	1.06972
8	6.173	8.239	0.749241		8	1.028	0.727	1.41403		8	3.189	2.361	1.3507
9	7.719	5.807	1.32926		9	2.181	2.172	1.00414		9	4.878	3.258	1.49724
10	8.482	5.43	1.56206		10	3.137	2.802	1.11956		10	2.172	4.532	0.479259
11	6.704	5.169	1.29696		11	2.454	3.702	0.662885		11	2.622	2.823	0.928799
12	5.996	6.368	0.941583		12	3.853	3.591	1.07296		12	2.42	3.853	0.628082
13	5.412	5.505	0.983106		13	3.879	9.131	0.424817		13	2.255	6.333	0.356071
14	6.275	5.708	1.09933		14	3.434	6.213	0.552712		14	1.815	1.412	1.28541
15	5.618	8.867	0.633585		15	2.057	3.434	0.59901		15	2.63	2.172	1.21087
16	4.211	6.262	0.672469		16	1.536	1.859	0.826251		16	2.63	3.233	0.813486
17	5.549	3.805	1.45834		17	1.986	4.278	0.464236		17	3.63	5.88	0.617347
18	6.017	7.785	0.772897		18	1.008	2.978	0.338482		18	3.879	6.08	0.637993
19	6.378	4.344	1.46823		19	1.663	3.072	0.541341		19	2.495	4.278	0.583216
20	3.719	10.46	0.355545		20	2.057	1.986	1.03575		20	8.072	7.53	1.07198
21	7.978	7.082	1.12652		21	2.352	2.743	0.857455		21	3.827	1.913	2.00052
22	3.381	8.427	0.40121		22	1.468	2.653	0.553336		22	4.235	4.079	1.03824
23	4.211	5.486	0.76759		23	4.747	2.653	1.7893		23	3.452	4.794	0.720067
24	5.169	6.966	0.742033		24	4.059	3.338	1.216		24	3.189	3.283	0.971368
25	6.444	4.911	1.31216		25	3.157	6.615	0.477249		25	2.437	0.807	3.01983
26	4.981	5.88	0.847109		26	2.106	5.427	0.38806		26	2.852	1.536	1.85677
27	7.68	7.53	1.01992		27	3.326	1.859	1.78913		27	5.479	0.832	6.58534
28	3.522	3.853	0.914093		28	3.189	1.859	1.71544		28	4.643	3.052	1.5213
29	8.21	8.298	0.989395		29	6.494	4.441	1.46228		29	1.735	1.913	0.906952
30	8.172	8.1	1.00889		30	4.811	2.713	1.77331		30	2.299	2.743	0.838133
31	8.511	7.416	1.14765		31	4.599	3.423	1.34356		31	4.24	1.008	4.20635
32	6.516	8.315	0.783644		32	3.446	1.626	2.11931		32	3.423	5.935	0.576748
33	6.262	6.067	1.03214		33	3.283	4.278	0.767415		33	2.027	3.853	0.526084
34	7.79	7.093	1.09827		34	4.113	3.853	1.06748		34	2.713	3.157	0.85936
35	7.937	6.677	1.18871		35	1.536	2.057	0.746719		35	2.255	3.233	0.697495
36	6.824	5.679	1.20162		36	2.076	3.078	0.674464		36	1.21	3.481	0.347601
37	4.278	9.697	0.441167		37	3.63	3.574	1.01567		37	2.802	1.723	1.62623
38	5.972	8.482	0.704079		38	2.299	1.735	1.32507		38	1.028	2.429	0.423219
39	4.405	6.226	0.707517		39	1.353	3.357	0.403038		39	1.723	3.636	0.473872
40	5.324	3.973	1.34005		40	1.412	2.802	0.503926		40	5.931	5.247	1.13036
41	6.124	7.978	0.767611		41	1.536	2.852	0.538569		41	3.636	5.852	0.621326
42	10.823	9.382	1.15359							42	3.434	2.551	1.34614
43	7.153	6.779	1.05517
44	3.916	4.961	0.789357
45	6.634	7.396	0.896971
46	7.416	6.954	1.06644
47	8.48	8.931	0.949502
48	3.522	4.704	0.748724		Figure 2 F
49	5.328	5.259	1.01312			siCon	Ratio Short/Long		siTFIP11#1	Ratio Short/Long		siTFIP11#2	Ratio Short/Long
50	7.578	8.167	0.92788				0.72675			0.732092			0.480891			siCon	siTFIP11#1	siTFIP11#2
51	4.811	2.076	2.31744				0.770301			0.975358			0.402575		N	3	3	3
52	4.084	5.593	0.730198				0.746758			0.785675			0.374796		Average	37.0797	40.0353	39.8769
53	6.992	7.162	0.976264				0.437393			0.748081			0.254124		STDEV.S	0.151804	0.218554	0.210334
54	7.13	6.265	1.13807				0.944444			0.134346			0.400545
55	4.354	7.308	0.595785				0.936276			0.808714			0.748619
56	6.494	5.931	1.09492				0.803717			0.381836			0.315351		Tukey's multiple comparisons test			Significant?	Summary	Adjusted P Value
57	6.097	7.855	0.776194				0.830729			0.31945			0.753963		siCon vs. siTFIP11#1			Yes	****	<0.0001
58	3.916	7.937	0.493385				0.849587			0.569846			0.253371		siCon vs. siTFIP11#2			Yes	****	<0.0001
59	8.172	7.272	1.12376				0.629501			0.940379			0.252577		siTFIP11#1 vs. siTFIP11#2			No	ns	0.0883
60	8.032	6.044	1.32892				0.803717			0.428507			0.640252
							0.93308			0.89005			0.925076
	No. Asymmetric fork	Total fork	% Asymmetric fork				0.983839			0.386614			0.876042
N	3	3	3				0.725946			0.259465			0.608745
siCon	18	185	9.7				0.841771			0.277472			0.538149
siTFIP11#1	89	166	53.6				0.778315			0.61493			0.632519
siTFIP11#2	71	167	42.5				0.677686			0.644789			0.978048
							0.825773			0.558996			0.529949
							0.596634			0.291426			0.480988
							0.905042			0.46007			0.532765
							0.427445			0.814382			0.575461
							0.872982			0.668477			0.681025
							0.780875			0.92568			0.546828
							0.968958			0.93308			0.718766
							0.380084			0.780875			0.675565
							0.75562			0.961853			0.229131
							0.655296			0.823264			0.539202
							0.94648			0.424861			0.523377
							0.624345			0.234518			0.61456
							0.568331			0.435101			0.496512
							0.842895			0.813197			0.485207
							0.909439			0.263127			0.490992
							0.709969			0.255267			0.976504
							0.362222			0.345663			0.720873
							1			0.320401			0.298544
							0.89005			0.307465			0.635504
							0.841135			0.75175			0.914943
							0.875849			0.775101			0.73674
							0.761877			0.424393			0.780834
							0.877063			0.545039			0.920196
							0.95774			0.825397			0.739872
							0.540449			0.549464			0.499757
							0.955493			0.958864			0.594987
							0.709667			0.178755			0.69833
							0.81049			0.768185			0.58885
							0.980751			0.391053			0.94648
							0.817537			0.468949			0.745381
							0.855358			0.988043			0.842612
							0.799286			0.310817			0.84392
							0.709939			0.717302			0.235424
							0.641484			0.464998			0.557168
							0.994138			0.325136			0.670167
							0.917693			0.942975			0.799904
							0.933388			0.621869			0.722896
							0.773689			0.533629			0.489594
							0.936735			0.963332			0.207536
							0.889838			0.259956			0.715907
							0.874456			0.825397			0.368264
							0.729828			0.447007			0.723125
							0.907234			0.215184			0.844569
							0.801589			0.724678			0.844787
							0.790341			0.897293			0.514925
							0.846238			0.444628			0.544067
							0.941828			0.632373			0.90881
							0.836517			0.600732			0.818659
							0.978555			0.560778			1
							0.90113			0.980263			0.565806
							0.99918			0.917587			0.78131
							0.989366			0.394001			0.900835
							0.845012			0.782313			0.874459
							0.880746			0.615039			0.43044
							0.979722			0.516055			0.501709
							0.69155			0.524531			0.46007
							0.872184			0.679533			0.407407
							0.967013			0.790391			0.715421
							0.947282			0.581764			0.503277
							0.941827			0.926281			0.642819
							0.872469			0.928385			0.947615
							0.703113			0.919949			0.597803
							0.991208			0.340539			0.962545
							0.884135			0.409008			0.52466
							0.945455			0.536882			0.972443
							0.923055			0.855893			0.39268
							0.966375			0.617405			0.447264
							0.988672			0.671901			0.274822
							0.740866			0.371645			0.7569
							0.810583			0.769878			0.560514
							0.89446			0.507677			0.447811
							0.914453			0.5			0.684978
							0.419878			0.335348			0.493256
							0.277658			0.692952			0.974198
							0.987718			0.305462			0.991209
							0.706982			0.579115			0.486407
							1			0.542227			0.873484
							0.867911			0.971772			0.585885
							0.82786			0.682709			0.789562
							0.611409			0.890471			0.987757
							0.894837			0.646836			0.619641
							0.94508			0.6			0.9329
							0.733004			0.473916			0.755741
							0.868996			0.285714			0.559901
							0.575608			0.49147			0.749845
							0.965719			0.438503			0.390439
							0.906083			0.545345			0.777466
							0.964413			0.859517			0.815705
							0.983887			0.316224			0.280334
							0.745094			0.460833			0.727836
							0.84967			0.465184			0.87963
							0.843312			0.297798			0.287582
							0.94542			0.605794			0.829641
							0.637229			0.409568			0.595663
							0.929794			0.312381			0.293584
							0.912047			0.225806			0.722359
							0.88228			0.434359			0.881773
							0.819916			0.61167			0.76527
							0.905499			0.439153			0.511474
							0.780054			0.759075			0.885122
							0.937001			0.703768			0.970787
							0.928936			0.836381			0.932579
							0.582835			0.447934			0.615841
							0.800759			0.40748			0.431529
							0.876474			0.836616			0.743457
							0.902491			0.74538			0.693708
							0.914093			0.484403			0.42403
							0.860031			0.498203			0.968544
							0.581772			0.954545			0.405631
							0.94515			0.718815			0.745805
							0.949938			0.404122			0.909588
							0.971259			0.511423			0.498094
							0.903858			0.497533			0.757302
							0.904342			0.575387			0.701353
							0.90534			0.447935			0.93482
							0.749241			0.707198			0.740357
							0.7523			0.995873			0.667897
							0.640179			0.89321			0.479259
							0.771032			0.662885			0.928799
							0.941583			0.932001			0.628082
							0.983106			0.424817			0.356071
							0.909641			0.552712			0.777961
							0.633585			0.59901			0.825856
							0.672469			0.826251			0.813486
							0.685709			0.464236			0.617347
							0.772897			0.338482			0.637993
							0.681091			0.541341			0.583216
							0.355545			0.965484			0.932854
							0.887691			0.857455			0.499869
							0.40121			0.553336			0.963164
							0.76759			0.558879			0.720067
							0.742033			0.82237			0.971368
							0.762104			0.477249			0.331145
							0.847109			0.38806			0.538569
							0.980469			0.55893			0.151853
							0.914093			0.582941			0.657334
							0.989395			0.683862			0.906952
							0.991189			0.563916			0.838133
							0.871343			0.744292			0.237736
							0.783644			0.471851			0.576748
							0.96886			0.767415			0.526084
							0.910526			0.936786			0.85936
							0.84125			0.746719			0.697495
							0.83221			0.674464			0.347601
							0.441167			0.984573			0.614918
							0.704079			0.754676			0.423219
							0.707517			0.403038			0.473872
							0.746243			0.503926			0.884674
							0.767611			0.538569			0.621326
							0.866858						0.742865
							0.947714
							0.789357
							0.896971
							0.937702
							0.949502
							0.748724
							0.98705
							0.92788
							0.431511
							0.730198
							0.976264
							0.878682
							0.595785
							0.913305
							0.776194
							0.493385
							0.889868
							0.75249
Figure 2H
														NT
None treatment														siCon	siTFIP11#1	siTFIP11#2									Figure 2G							Figure 2I
siCon	Breaks	Fusions	Radical	siTFIP11#1	Breaks	Fusions	Radical	siTFIP11#2	Breaks	Fusions	Radical		1	0.4	0.2	0.0666667		Tukey's multiple comparisons test	Significant?	Summary	Adjusted P Value
1	0.133333	0.133333	0.133333		0.133333	0.066667	0		0.066667	0	0		2	0.133333	0.2	0.333333		siCon vs. siTFIP11#1	No	ns	0.9747
2	0	0.133333	0		0.066667	0	0.133333		0.133333	0.133333	0.066667		3	0	0.05	0.05		siCon vs. siTFIP11#2	No	ns	0.9747
3	0	0	0		0	0.05	0		0	0	0.05							siTFIP11#1 vs. siTFIP11#2	No	ns	>0.9999
													N	3	3	3
HU treatment													Average	0.177778	0.15	0.15
siCon	Breaks	Fusions	Radical	siTFIP11#1	Breaks	Fusions	Radical	siTFIP11#2	Breaks	Fusions	Radical		STDEV.S	0.20367	0.0866025	0.15899
1	0.666667	0.2	0.066667		0.8	0.466667	0.133333		0.8	0.533333	0.066667
2	0.066667	0.066667	0		0.8	0.266667	0.2		0.866667	0.2	0.2
3	0.15	0.05	0.1		1	0	0.15		0.9	0	0.15
														HU
														siCon	siTFIP11#1	siTFIP11#2		Tukey's multiple comparisons test			Significant?	Summary	Adjusted P Value
														0.933333	1.4	1.4		siCon vs. siTFIP11#1			Yes	*	0.0249
														0.133333	1.26667	1.26667		siCon vs. siTFIP11#2			Yes	*	0.0296
														0.3	1.15	1.05		siTFIP11#1 vs. siTFIP11#2			No	ns	0.9878
													N	3	3	3
													Average	0.455556	1.27222	1.23889
													STDEV.S	0.422076	0.125093	0.176646

## Sheet: Figure 3
Figure 3A					Figure 3C				Figure 3D
												PLA foci per positive cell				Figure 3D
											HF-vector		HF-TFIP11				% of cells with PLA foci
											NT	HU	NT	HU			HF-vector		HF-TFIP11
										N	3	3	3	3			NT	HU	NT	HU
										Mean	0	0	3.298	9.857		1	0	0	11.2632	28.7179
										STDEV.S	0	0	1.4208	3.76763		2	0	0	8.82155	34.3044
													Unpaired t test			3	0	0	8.73109	30.6324
													P value	<0.0001
													P value summary	****		N	3	3	3	3
													Significantly different (P < 0.05)?	Yes		Average	0	0	9.60526	31.2182
													One- or two-tailed P value?	Two-tailed		STDEV.S	0	0	1.43649	2.83892
													95% confidence interval	5.948 to 7.171					Unpaired t test
																			P value	0.0003
																			P value summary	***
																			Significantly different (P < 0.05)?	Yes
																			One- or two-tailed P value?	Two-tailed
																			95% confidence interval	16.51 to 26.71
Figure 3F
Figure 3G
					Figure 3I
Figure 3H
			siCon-NT	siCon-HU	siTFIP11-HU					% of cells with pla foci		SF-TFIP11-KI pla foci
		N	104	100	105
		Average	2.22115	8.65	2.73333					siCon	siCon	siTFIP11
		STDEV.S	1.39316	2.5361	1.36767				1	9.25926	31.5315	15.1996		Tukey's multiple comparisons test	Mean Diff.	95.00% CI of diff.	Significant?	Summary	Adjusted P Value
									2	7.0598	29.4786	16.912		siCon-NT vs. siCon-HU	-22.36	-24.87 to -19.85	Yes	****	<0.0001
		Tukey's multiple comparisons test	Mean Diff.	95.00% CI of diff.	Significant?	Summary	Adjusted P Value		3	8.07453	30.4598	16.2162		siCon-NT vs. siTFIP11-HU	-7.978	-10.49 to -5.470	Yes	***	0.0002
		siCon-NT vs. siCon-HU	-6.429	-7.034 to -5.823	Yes	****	<0.0001							siCon-HU vs. siTFIP11-HU	14.38	11.87 to 16.89	Yes	****	<0.0001
		siCon-NT vs. siTFIP11-HU	-0.5122	-1.110 to 0.08595	No	ns	0.1099		N	322	348	370
		siCon-HU vs. siTFIP11-HU	5.917	5.313 to 6.521	Yes	****	<0.0001		Average	8.1312	30.49	16.1093
									STDEV.S	1.10082	1.02679	0.861164

## Sheet: Figure 4
Figure 4B					Figure 4C
												Tukey's multiple comparisons test			Significant?	Summary	Adjusted P Value		Figure 4D
												WT-NT vs. WT+HU			Yes	****	<0.0001
						WT-NT	WT+HU	D1+HU	D2+HU	D3+HU		WT+HU vs. D1+HU			No	ns	0.9906
					N	3	3	3	3	3		WT+HU vs. D2+HU			No	ns	0.9989
					Average	2.50926	8.07407	7.87963	7.96296	2.97222		WT+HU vs. D3+HU			Yes	****	<0.0001
					STDEV.S	0.729811	4.03189	3.75093	3.91242	1.23393		D1+HU vs. D2+HU			No	ns	0.9997
												D1+HU vs. D3+HU			Yes	****	<0.0001
												D2+HU vs. D3+HU			Yes	****	<0.0001
					Figure 4E				Figure 4F						Figure4G
																	Binding %
																	Concentration (nM)	ssDNA			dsDNA			Splayed arm
																	0	0	0	0	0	0	0	0	0	0
																	15	4.69669	3.81785	4.90147	3.42212	1.16243	2.46815	30.722	17.6388	15.3566
																	30	4.80889	6.55871	6.19108	3.74465	2.66751	3.91775	79.8925	63.7574	42.3664
																					ssDNA			dsDNA			Splayed arm
																			Concentration (nM)	0	15	30	0	15	30	0	15	30
																			N	3	3	3	3	3	3	3	3	3
																			Average	0	4.472	5.85289	0	2.3509	3.4433	0	21.2391	62.0054
Figure 4H			Figure 4I																STDEV.S	0	0.575692	0.922629	0	1.1344	0.67741	0	8.29131	18.8243

## Sheet: Figure 5
Figure 5A						Figure 5B					Figure 5D					Figure 5E				HU treatment
						Reversed forks (%)											siCon-NT	siCon	siTFIP11#1	siTFIP11#2	siTFIP11+WT	siTFIP11+D3
						siCon	siTFIP11#1	siTFIP1111#2	siSMARCAL1							1	0	42.45	22.316	20.6325	36.384	25.374
						23.4	11.76	13.16	9.52							2	0	38.762	26.776	21.358	34.4875	26.9725
						23.53	12.2	11.36	10.71							3	0	38.588	24.38	20.184	39.48	21.854
						24.39	12.2	13.5	10.81							N	3	3	3	3	3	3
																Average	0	39.9333	24.4907	20.7248	36.7838	24.7335
					N	3	3	3	3							STDEV.S	0	2.18123	2.23206	0.592421	2.52015	2.61867
					Average	23.7733	12.0533	12.6733	10.3467
					STDEV.S	0.53799	0.254034	1.15001	0.717658								Tukey's multiple comparisons test	Significant?	Summary	Adjusted P Value
																	siCon-HU vs. siTFIP11#1	Yes	****	<0.0001
					Tukey's multiple comparisons test	Significant?	Summary	Adjusted P Value									siCon vs. siTFIP11#2	Yes	****	<0.0001
					siCon vs. siTfip11#1	Yes	****	<0.0001									siCon vs. siTFIP11+WT	No	ns	0.4304
					siCon vs. siTfip11#2	Yes	****	<0.0001									siCon vs. siTFIP11+D3	Yes	****	<0.0001
					siCon vs. siSMARCAL1	Yes	****	<0.0001									siTFIP11#1 vs. siTFIP11#2	No	ns	0.2773
																	siTFIP11#1 vs. siTFIP11+WT	Yes	***	0.0003
																	siTFIP11#1 vs. siTFIP11+D3	No	ns	>0.9999
																	siTFIP11#2 vs. siTFIP11+WT	Yes	****	<0.0001
																	siTFIP11#2 vs. siTFIP11+D3	No	ns	0.2297
																	siTFIP11+WT vs. siTFIP11+D3	Yes	***	0.0003
Figure 5G
	CldU/IdU ratio																									Fork speed (kb/min)
	siCon	siTFIP11#1	siTFIP11#2	siTFIP11+WT	siTFIP11+D3
	0.39635	0.459558	0.894072	0.682735	0.868585			siCon	siTFIP11#1	siTFIP11#2	siTFIP11+WT	siTFIP11+D3		Figure 5F				Figure 5H		Fork speed(kb/min)=Idu length(kb)/30 min						siCon	siTFIP11#1	siTFIP11#2	siTFIP11+WT	siTFIP11+D3
	0.29992	0.474697	0.824438	0.332758	0.678918		N	3	3	3	3	3							siCon	siTFIP11#1	siTFIP11#2	siTFIP11+WT	siTFIP11+D3		N	3	3	3	3	3
	0.401232	0.707757	0.500073	0.279518	0.848635		Average	0.46396	0.710941	0.764508	0.494882	0.737621							0.689804	0.456314	0.566	0.494314	0.785882		Average	0.451192	0.645519	0.693846	0.455358	0.664949
	0.307332	0.623468	0.951871	0.511453	0.77439		STDEV.S	0.143571	0.180755	0.218044	0.145093	0.213582							0.405686	0.54149	0.759647	0.302451	0.614275		STDEV.S	0.174367	0.154735	0.211276	0.145123	0.283823
	0.872219	0.545081	0.877663	0.49619	0.612485														0.319412	0.73851	0.403412	0.39549	1.31655
	0.507455	0.986595	0.842183	0.436083	0.673022		Tukey's multiple comparisons test			Significant?	Summary	Adjusted P Value							0.263824	0.614275	0.679412	0.345882	0.537882
	0.264588	0.5	0.674356	0.391859	1.0533		siCon vs. siTFIP11#1			Yes	****	<0.0001							0.672549	0.54149	0.547765	0.427745	0.563294		Tukey's multiple comparisons test			Significant?	Summary	Adjusted P Value
	0.517763	0.852398	0.928023	0.340778	0.635624		siCon vs. siTFIP11#2			Yes	****	<0.0001							0.613922	0.600314	0.669882	0.420392	0.51498		siCon vs. siTFIP11#1			Yes	****	<0.0001
	0.493266	0.791834	0.717627	1.00466	0.592478		siCon vs. siTFIP11#1+WT			No	ns	0.6952							0.194706	0.439529	0.880471	0.250098	0.570353		siCon vs. siTFIP11#2			Yes	****	<0.0001
	0.639509	0.991185	0.454105	0.385773	0.763261		siCon vs. siTFIP11#1+D3			Yes	****	<0.0001							0.520098	0.652235	1.01023	0.329118	0.51498		siCon vs. siTFIP11+WT			No	ns	0.9999
	0.631082	0.808431	0.811427	0.318963	0.99316		siTFIP11#1 vs. siTFIP11#2			No	ns	0.1631							0.49549	0.681412	0.606353	0.549412	0.481882		siCon vs. siTFIP11+D3			Yes	****	<0.0001
	0.343761	0.447027	0.874691	0.51859	0.839665		siTFIP11#1 vs. siTFIP11#1+WT			Yes	****	<0.0001							0.500196	0.670275	0.573882	0.324314	0.672627		siTFIP11#1 vs. siTFIP11#2			No	ns	0.361
	0.281217	0.427453	0.720899	0.337425	0.835887		siTFIP11#1 vs. siTFIP11#1+D3			No	ns	0.7969							0.537843	0.851294	0.828706	0.307549	0.660549		siTFIP11#1 vs. siTFIP11+WT			Yes	****	<0.0001
	0.583122	0.445541	0.702375	0.474567	0.783048		siTFIP11#2 vs. siTFIP11#1+WT			Yes	****	<0.0001							0.291961	0.600314	0.833529	0.392451	0.73851		siTFIP11#1 vs. siTFIP11+D3			No	ns	0.9464
	0.436184	0.712013	0.763383	0.450794	0.52189		siTFIP11#2 vs. siTFIP11#1+D3			No	ns	0.7729							0.360784	0.411294	0.573412	0.312647	0.744627		siTFIP11#2 vs. siTFIP11+WT			Yes	****	<0.0001
	0.382257	0.659474	0.815921	0.485897	0.72505		siTFIP11#1+WT vs. siTFIP11#1+D3			Yes	****	<0.0001							0.495882	0.45302	0.925647	0.491176	0.510118		siTFIP11#2 vs. siTFIP11+D3			No	ns	0.8044
	0.440165	0.60656	0.776999	0.566045	0.843366														0.39	0.765176	0.503294	0.48951	0.424471		siTFIP11+WT vs. siTFIP11+D3			Yes	****	<0.0001
	0.499493	0.532771	0.802985	0.567493	0.883578														0.415686	0.810196	0.690941	0.260098	0.679216
	0.425149	0.82196	0.795074	0.53763	0.617053														0.461569	0.577255	0.743176	0.731863	0.806588
	0.28654	0.47937	0.662685	0.165887	0.661762														0.435	0.951216	1.29129	0.444314	0.698824
	0.508215	0.532289	0.704939	0.424034	0.777756														0.321863	0.546039	0.736706	0.380294	1.29867
	0.328937	1.06307	0.575689	0.493863	0.797101														0.301176	0.492078	0.633059	0.142549	0.51498
	0.458108	0.792591	0.842236	0.47081	0.527732														0.494314	0.47451	0.987412	0.367745	0.607686
	0.705876	1.02465	0.50364	0.381403	0.665112														0.352059	0.639843	0.595059	0.489118	1.18196
	0.423084	0.976093	0.592369	0.432154	0.721145														0.356471	0.577255	0.480471	0.380294	0.353725
	0.561147	0.398609	0.493733	0.290958	0.410837														0.606569	0.665098	0.586	0.422647	0.447373
	0.198964	0.745465	0.754879	0.44518	0.358471														0.434118	0.710902	0.507765	0.444314	1.87294
	0.364277	0.298777	0.989316	0.67733	0.481811														0.312647	0.530353	0.500471	0.212941	0.51498
	0.303922	0.951296	0.549696	0.619238	0.428594														0.158137	0.412549	0.600706	0.415196	0.38102
	0.396708	0.714653	0.584141	0.794393	0.449811														0.238137	0.272157	0.838824	0.695392	0.382275
	0.450599	0.598014	0.634484	0.471963	0.58865														0.279608	0.851765	0.573882	0.866569	0.425569
	0.464249	0.970245	0.49301	0.550788	0.538413														0.30951	0.740549	0.361412	0.822353	0.785882
	0.281657	0.62519	0.637548	0.365389	1.01945														0.276765	0.765176	0.61	0.530588	0.785882
	0.472355	0.841097	0.37365	0.456361	0.378833														0.356471	0.782588	0.456353	0.555	0.538667
	0.289963	0.928637	0.411605	0.409655	0.493885														0.177941	0.581647	0.736706	0.455196	0.608471
	0.330151	0.807243	0.539396	0.322089	0.59599														0.377745	0.702431	0.525176	0.362941	0.494118
	0.397557	0.808049	0.493879	0.4	0.34671														0.206471	0.632784	0.660941	0.407647	0.494118
	0.38387	0.432669	0.401278	0.539071	0.627989														0.210196	0.552471	0.512235	0.312647	0.396392
	0.321709	0.530873	0.675642	0.59129	0.949694														0.213824	0.560627	0.541059	0.318824	0.353725
	0.427486	0.93952	0.658149	0.484748	0.876304														0.225392	0.511059	0.472706	0.620882	0.391373
	0.514746	0.762758	0.507628	0.515255	0.307325														0.253235	0.67702	0.631765	0.463235	0.583373
	0.380205	0.646845	1.08204	0.461631	1.13764														0.237255	0.601882	0.818118	0.400392	0.47451
	0.386555	0.765957	1.24108	0.280831	0.760383														0.260098	0.614275	0.595059	0.503333	0.424471
	0.593802	0.436134	0.77397	0.473139	1.07292														0.377745	0.614275	0.541529	0.566176	0.820706
	0.370661	0.578798	0.875681	0.516393	0.763434														0.514118	0.570353	0.724353	0.377745	0.660549
	0.318402	0.651929	1.20694	0.491727	0.662586														0.422647	0.325647	0.656235	0.403235	0.676235
	0.53447	0.519435	1.13749	0.441464	0.438155														0.263824	0.640627	0.870118	0.407647	0.581647
	0.504203	0.564947	0.472107	0.500905	0.760521														0.302451	0.652235	0.999059	0.308824	0.424471
	0.517678	0.530029	0.519763	0.577661	0.8														0.356471	0.559686	0.772824	0.345294	0.360627
	0.689979	0.802739	0.826473	0.667376	0.484321														0.399902	0.640627	0.671059	0.407157	0.640627
	0.342549	0.809878	0.849887	0.605092	1.06824														0.633039	0.570353	0.855529	0.495882	0.565961
	0.665621	0.674238	0.516327	0.559393	1.15568														0.793137	0.772392	0.885882	0.584216	0.353725
	0.270098	0.600908	0.852063	0.505379	0.765744														0.504118	0.632784	0.885882	0.810882	1.86118
	0.85409	0.694984	0.898025	0.539013	0.705021														0.686373	0.693804	0.455765	0.574804	0.860549
	0.660254	0.416329	1.13844	1.22888	0.785631														0.55402	0.518902	0.772471	0.534216	0.537882
	0.581796	0.669516	0.744046	0.655322	0.790896														0.752353	0.752	0.684824	0.633922	0.491137
	0.404215	0.470224	0.806669	0.596366	0.632456														0.615784	0.467137	0.675294	0.613235	0.526588
	0.576861	0.516391	1.20799	0.357363	0.999611														0.609118	0.614275	0.797529	0.534216	0.596863
	0.444243	0.756805	0.68877	0.310826	0.535834														0.51902	0.583373	0.916471	0.672549	0.904784
	0.375419	0.544216	0.958185	0.359785	0.670561														0.559216	0.518902	0.732471	0.318824	1.21082
	0.350193	0.95334	0.752601	0.382369	0.681998														0.336667	0.863529	0.725882	0.316373	0.526588
	0.460222	0.903056	1.05305	0.207524	1.19001														0.230588	0.382275	0.727882	0.268922	0.495216
	0.506971	0.599252	0.637136	0.61457	0.688649														0.293922	0.772392	0.936235	0.340196	0.702431
	0.354778	0.798167	0.567362	0.223247	0.407864														0.276765	0.806588	0.651529	0.182255	0.851765
	0.295085	0.438144	0.492234	0.273039	1.06354														0.459902	0.627922	0.679412	0.523529	0.440627
	0.339568	0.628144	0.55509	0.713568	0.650061														0.461176	0.696627	0.553412	0.177941	0.405176
	0.224659	0.721864	0.829874	0.59863	0.711286														0.327255	0.540549	0.533176	0.250098	0.905882
	0.309458	0.880624	0.634694	0.435027	0.667298														0.345294	0.540549	0.764	0.542941	0.667294
	0.327222	0.69041	0.898861	0.336499	0.534815														0.250098	0.877333	1.10071	0.548333	0.510118
	0.445585	0.860031	0.619187	0.401586	0.985568														0.240588	0.61098	0.512235	0.47	0.552471
	0.569633	0.610328	0.807468	0.463144	0.550259														0.26598	0.430275	0.863647	0.250098	0.396392
	0.350672	0.844394	0.684766	0.530795	0.189975														0.28098	0.707451	0.645412	0.253235	0.921255
	0.388793	1.01014	0.833989	0.768903	0.38633														0.377745	0.604392	0.536824	0.515588	0.467137
	0.413836	0.942525	0.68405	0.523445	0.969683														0.363529	0.694588	0.618706	0.411471	0.255059
	0.340469	0.716651	0.744409	0.582166	0.58028														0.30951	0.500235	0.573882	0.548333	0.492078
	0.331971	0.616715	0.993764	0.406322	1.13481														0.326078	0.992941	1.66506	0.442157	0.652235
	0.394254	0.54846	0.877758	0.387709	1.06361														0.277549	0.984314	0.759647	0.513333	0.481882
	0.322327	1.04616	0.556932	0.383028	0.888054														0.238922	0.73851	0.562471	0.362941	0.992941
	0.424113	0.981306	1.29541	0.358862	0.911227														0.391471	0.684392	0.468	0.238137	0.97051
	0.405325	0.66244	0.831484	0.598369	0.959484														0.337843	0.707451	0.391294	0.307549	0.500235
	0.460414	0.531231	0.588356	0.507367	0.844963														0.350392	1.07043	0.525176	0.26598	0.851765
	0.365611	0.597039	0.486006	0.634352	0.830571														0.455196	0.696627	0.669882	0.539706	0.746667
	0.366867	0.655727	1	0.703459	0.964162														0.407647	0.544314	0.542118	0.506373	0.744627
	0.387293	0.944345	0.79453	0.520991	0.471774														0.43902	0.569412	0.520941	0.581863	0.707451
	0.515133	0.862883	0.790117	0.656479	0.919564														0.532353	0.614275	0.754	0.532353	1.17741
	0.585881	0.791948	0.884696	0.630223	1.07134														0.537843	1.24831	0.533176	0.350392	0.422118
	0.404592	0.475927	0.568373	0.517678	0.666776														0.735882	0.636706	1.12494	0.570686	0.821333
	0.782328	0.617812	0.718064	0.582451	0.818809														0.663137	0.626353	0.697765	0.532353	0.97051
	0.470668	0.756367	0.695028	0.501187	0.757669														0.433627	0.565961	0.453294	0.456471	0.635922
	0.712546	0.611661	1.01984	0.317978	0.58164														0.773431	0.69098	0.546235	0.566176	0.707451
	0.601647	0.815035	0.503252	0.538097	0.63687														0.718922	0.698824	0.700588	0.476176	0.577255
	0.465814	0.563046	1.08513	0.447421	0.843444														0.630882	0.630275	0.616941	0.319412	0.538667
	0.57409	0.45477	0.94786	0.667725	0.642018														0.673431	0.860549	0.573412	0.578824	0.483922
	0.737254	0.650083	0.811475	0.480064	0.699191														0.549706	0.495216	0.550353	0.329118	0.608471
	0.471659	0.828415	0.498746	0.651203	0.80228														0.537843	0.518902	0.513294	0.515588	0.411294
	0.650155	0.825426	0.774895	0.486028	0.833981														0.628039	0.553412	0.617294	0.58549	0.447373
	0.673814	0.772662	0.701957	0.429488	1.11643														0.442157	0.761882	0.397765	0.59451	0.761882
	0.641126	0.797446	0.655278	0.559809	0.76														0.638235	0.570353	0.541059	0.520098	0.370353
	0.681417	0.892468	1.09253	0.516738	0.52716														0.680882	0.679216	0.679412	0.551471	0.607686
	0.215746	0.696207	0.461306	0.590573	0.975457														0.72598	0.636706	0.782941	0.67951	0.360627
	0.619571	0.582073	0.902419	0.506628	0.70526														0.680882	0.860549	0.757059	0.461569	0.412549
	0.565156	0.586953	0.989293	0.531571	0.558847														0.263824	0.57302	0.520353	0.830392	0.61098
	0.645727	0.621969	0.918998	0.394002	0.877663														0.773431	0.670275	0.785529	0.513333	0.439529
	0.771112	0.822047	0.777016	0.4928	0.814516														0.55402	0.565961	0.913059	0.425882	0.553412
	0.57194	1.00676	0.454302	0.54522	0.892027														0.581471	0.478745	0.811529	0.319412	0.730353
	0.394576	0.859524	1.23725	0.691042	0.599485														0.893431	0.588392	0.626824	0.419412	0.570353
	0.69567	1.09173	1.17457	0.535892	0.733333														0.673431	0.770353	0.577765	0.682647	0.728314
	0.642389	0.98356	0.468923	0.400878	0.653041														0.530588	0.792784	1.13318	0.407647	0.47451
	0.501217	0.779704	1.05082	0.29742	1.17806														0.652157	0.759843	1.14776	0.517451	0.614275
	0.679477	0.784273	1.07672	0.405549	1.06371														1.00823	0.544314	0.368353	0.277549	0.62149
	0.37909	0.968517	0.972364	0.419839	0.827113														0.686373	0.627922	0.802824	0.341275	0.737882
	0.479107	0.56068	1.14651	0.508484	0.524654														0.559902	0.530353	0.957647	0.462843	0.500235
	0.322581	0.590293	0.354631	0.598764	0.834861														0.482745	0.651451	0.583647	0.43902	0.879529
	0.460377	0.725567	0.701721	0.450215	0.522512														0.542941	0.652235	1.24565	0.431863	0.552471
	0.436179	0.936701	0.661665	0.598336	0.481276														0.340196	0.518902	0.355882	0.512941	0.885804
	0.272756			0.475365	0.618563														0.448235	0.667294	0.647647	0.451275	0.899294
				0.442022	0.527246														0.49549	1.17223	1.00129	0.641569	0.667294
				0.40599	0.679139														0.336667			0.478627	0.810196
				0.513233	1.19355																	0.435392	0.552471
					0.616518																	0.340196	0.851294
					0.835517																	0.853627	1.72957
																							1.17443
																							1.10039
Figure 5I			Figure 5J
				siCon	siBRCA1	siBRCA2	siTFIP11	siBRCA1+siTFIP11	siBRCA2+siTFIP11										Figure 5K
				0.83479	0.222202	0.431592	0.756606	0.909195	0.801488			siCon	siBRCA1	siBRCA2	siTFIP11	siBRCA1+siTFIP11	siBRCA2+siTFIP11
				0.697167	0.695243	0.460443	0.933851	0.865253	0.897406		N	3	3	3	3	3	3
				0.477562	0.148009	0.479075	0.990658	0.793364	0.929902		Average	0.832315	0.4613	0.461426	0.778536	0.833309	0.813528
				0.777498	0.3328	0.447273	0.836914	0.926389	0.542362		STDEV.S	0.208112	0.14252	0.125501	0.175731	0.216633	0.166873
				1.06867	0.222086	0.41108	0.62848	0.685145	0.741208
				0.886746	0.374629	0.473872	0.581533	0.862003	0.583235
				0.835919	0.375179	0.395281	0.624748	1.06644	0.516018		Tukey's multiple comparisons test			Significant?	Summary	Adjusted P Value
				0.693355	0.418846	0.39189	0.540122	1.16759	0.586805		siCon vs. si-Brca1			Yes	****	<0.0001
				0.815303	0.318486	0.396238	0.713318	0.83776	1.0311		siCon vs. siBRCA2			Yes	****	<0.0001
				0.58095	0.369926	0.545086	0.902332	1.06951	0.932206		siCon vs. si-Tfip11#1			No	ns	0.1932
				1.23651	0.560904	0.41384	0.861256	0.878325	0.799087		siCon vs. si-Brca1-Tfip11#1			No	ns	>0.9999
				0.54523	0.337558	0.459354	0.708103	0.622455	0.976501		siCon vs. siBRCA2-TFIP11#1			No	ns	0.9626
				0.765208	0.410426	0.334138	0.963629	0.794024	0.657537		si-Brca1 vs. siBRCA2			No	ns	>0.9999
				0.833109	0.333731	0.511439	0.91789	0.868839	0.790238		si-Brca1 vs. si-Tfip11#1			Yes	****	<0.0001
				0.884168	0.66698	0.416538	0.568485	0.983046	0.794843		si-Brca1 vs. si-Brca1-Tfip11#1			Yes	****	<0.0001
				0.985143	0.476338	0.438439	0.670466	1.04278	0.558053		si-Brca1 vs. siBRCA2-TFIP11#1			Yes	****	<0.0001
				0.786878	0.505871	0.340323	0.729924	1.14393	0.740476		siBRCA2 vs. si-Tfip11#1			Yes	****	<0.0001
				0.77645	0.389674	0.398326	0.731637	0.899233	0.729966		siBRCA2 vs. si-Brca1-Tfip11#1			Yes	****	<0.0001
				0.88956	0.308069	0.348672	0.727565	0.908531	0.777326		siBRCA2 vs. siBRCA2-TFIP11#1			Yes	****	<0.0001
				0.969032	0.218817	0.465063	0.61626	1.13177	0.678095		si-Tfip11#1 vs. si-Brca1-Tfip11#1			No	ns	0.193
				0.880065	0.464352	0.489126	0.697045	0.917822	0.927365		si-Tfip11#1 vs. siBRCA2-TFIP11#1			No	ns	0.6503
				0.593766	0.624313	0.673622	1.1043	0.916452	0.85235		si-Brca1-Tfip11#1 vs. siBRCA2-TFIP11#1			No	ns	0.957
				0.799121	0.356846	0.377356	0.72521	0.371364	0.829973
				0.889148	0.467902	0.311614	0.927052	0.742754	0.889141
				1.01436	0.457083	0.483766	0.957381	0.792795	0.958224
				0.642289	0.498662	0.380633	1.06032	0.96438	0.765666
				0.818182	0.381114	0.611019	0.949185	0.930252	0.670358
				0.827626	0.547862	0.602411	0.793436	0.850517	0.843983
				0.891612	0.597754	0.344472	1.22355	0.751039	0.70998
				0.510431	0.580824	0.314752	0.75	1.44451	0.877231
				1.13083	0.568542	0.383227	0.543979	0.713752	0.992545
				0.940765	0.39602	0.577661	1.05771	0.536703	0.919355
				1.07296	0.452997	0.322509	0.727758	0.505421	0.719633
				1.18382	0.499646	0.30297	0.963474	0.56542	1.11786
				1.13579	0.241171	0.331121	0.971471	0.647273	0.63128
				0.467383	0.404783	0.389424	1.03114	0.992315	0.588291
				0.508803	0.36204	0.473619	0.454545	0.559704	0.94977
				0.939024	0.350367	0.315476	0.960279	0.351987	1.17011
				0.586521	0.362016	0.336155	0.707307	0.683043	0.678779
				0.694748	0.716387	0.489464	1.08745	0.939815	0.753351
				0.712685	0.383943	0.447181	1.19338	0.777846	0.749727
				0.970146	0.392711	0.341344	0.86031	0.547277	0.657067
				1.14344	0.410177	0.441637	0.913525	0.561004	0.659212
				1.19387	0.756583	0.377643	0.790698	0.457904	0.918814
				0.814975	0.432339	0.658404	1.0319	0.949103	0.750077
				0.998544	0.574072	0.423254	0.74066	0.690306	0.911808
				0.878753	0.376101	0.285218	0.998397	0.808936	0.926224
				0.632458	0.450896	0.368669	0.761592	0.83501	0.870237
				1.14675	0.651512	0.428194	0.617057	0.767589	1.06093
				1.10113	0.555955	0.342918	0.918933	0.559096	0.81508
				1.04803	0.414932	0.345118	0.986743	0.621858	0.926868
				0.483959	0.465465	0.447087	0.757474	0.840712	0.906347
				0.67088	0.436169	0.519457	0.425779	0.670147	0.872522
				0.768295	0.409157	1.07811	0.575399	0.414022	0.747323
				0.702665	0.397888	0.502526	0.599551	0.570061	1.0311
				0.986232	0.391274	0.431141	1.03511	0.880948	0.576699
				0.619322	0.648298	0.651317	0.651241	0.85694	0.551404
				0.740594	0.428174	0.417241	0.697495	1.21803	0.879687
				0.855989	0.243336	0.431592	0.663455	1.06528	0.864618
				0.909358	0.369528	0.336322	0.727595	0.814608	1.07848
				0.751468	0.32906	0.372384	0.895744	0.790588	0.778992
				0.884223	0.435309	0.535531	0.589132	0.803533	0.84971
				0.603402	0.417186	0.48253	0.792634	0.916145	0.77439
				0.822173	0.345394	0.341094	0.703965	0.828896	0.733381
				0.796679	0.387032	0.643346	0.65014	0.739705	1.17067
				0.777911	0.707132	0.657456	0.642455	1.08635	0.993939
				0.954464	0.343141	0.563349	0.673782	1.02226	1.24103
				0.724502	0.513317	0.686667	0.618367	1.38384	0.707195
				0.756805	0.649849	0.413511	0.690792	1.28138	1.09218
				1.13948	0.732437	0.615617	0.514901	0.877676	0.895421
				0.859834	0.61093	0.608283	0.807717	0.951963	0.620288
				0.512968	0.456353	0.624942	1.06174	0.715487	0.838624
				0.545292	0.510061	0.362181	0.766662	1.11185	0.760148
				0.643952	0.496789	0.332003	0.850792	1.12929	0.862993
				0.76693	0.913038	0.516999	0.912519	0.639454	0.778963
				0.923355	0.878668	0.305239	0.648471	1.24745	0.578001
				1.2543	0.595852	0.554777	0.826273	0.673299	0.528708
				0.89442	0.499189	0.672869	0.874502	0.945714	0.735255
				1.21069	0.714108	0.371705	0.700039	0.567201	1.0512
				0.638149	0.572542	0.433102	0.320401	0.934892	0.471889
				0.899916	0.436417	0.335673	0.724197	0.566522	0.651212
				0.640254	0.499221	0.507335	0.623883	0.616844	0.558773
				0.792978	0.461134	0.39714	0.796574	0.677864	0.629542
				0.915396	0.473266	0.46145	0.769796	1.20196	0.822761
				0.779403	0.464751	0.418765	0.56382	0.770153	0.300731
				0.777016	0.301952	0.363445	0.719953	0.827901	0.844008
				0.746808	0.609014	0.631417	0.760032	0.750774	1.09183
				0.985675	0.304183	0.26519	0.90069	0.956731	0.871266
				0.925214	0.671566	0.657646	0.692409	0.635624	0.729839
				0.680758	0.616967	0.302089	0.819188	1.01081	0.638689
				0.718729	0.529843	0.441984	0.759818	0.924713	0.813131
				1.11389	0.397161	0.24874	0.428744	1.2566	0.835756
				1.36162	0.552998	0.415285	1.03299	1.01478	0.931699
				1.01966	0.404262	0.404989	0.896913	0.775631	0.954046
				0.846683	0.48698	0.421117	0.784524	0.780273	1.05568
				0.967862	0.578121	0.40073	0.936967	0.674603	0.973041
				0.580669	0.534819	0.529139	0.772969	0.918836	0.577911
				1.39758	0.328915	0.540319	0.676946	0.548141	0.748619
				0.733958	0.279364	0.551866	0.620337	1.07518	0.732967
				1.2588	0.558333	0.742837	0.900352	0.680404	1.03358
				0.781865	0.339644	0.498838	0.552164	0.896598	0.737415
				0.529829	0.353473	0.376144	0.860414	0.607184	0.947523
				0.648188	0.57195	0.47937	0.542294	0.757929	0.775421
				0.9138	0.255183	0.734391	1.09501	0.654525	0.688814
				0.337298	0.334349	0.564216	0.590126	0.730242	0.774784
				0.68228	0.222181	0.235134	0.614352		0.686055
				0.808149	0.480669	0.53608	0.648793		0.940086
				0.921267		0.506471	0.813994		1.02628
				0.865071		0.474032			0.696572
				0.698516		0.427851			1.11931
				0.460803		0.562916			0.797487
				0.647809		0.455753			0.792731
				0.908246		0.628767			0.734747
						0.414152			1.03409
						0.522687			0.766145
						0.62519			0.933471
						0.542347			1.00861
						0.390476			0.729529
									0.781626
									0.731305

## Sheet: Figure 6
Figure 6A				Figure 6B				HU
					siCon-NT	siCon	siRAD51	siTFIP11#1	siTFIP11#2	siTFIP11+WT	siTFIP11+D3
				N	3	3	3	3	3	3	3			Figure 6C		Figure 6D
				Average	2.47024	8.79167	2.3631	2.84524	3.44048	7.79762	3.14881
				STDEV.S	0.79614	2.52142	0.651351	0.990905	1.42561	2.99413	1.26982
				Tukey's multiple comparisons test	Mean Diff.	95.00% CI of diff.	Significant?	Summary	Adjusted P Value
				siCon-NT vs. siCon+HU	-6.321	-6.880 to -5.763	Yes	****	<0.0001
				siCon-NT vs. siRAD51+HU	0.1071	-0.4511 to 0.6654	No	ns	0.9977
				siCon+HU vs. siRAD51+HU	6.429	5.870 to 6.987	Yes	****	<0.0001
				siCon+HU vs. siTFIP11#1+HU	5.946	5.388 to 6.505	Yes	****	<0.0001
				siCon+HU vs. siTFIP11#2+HU	5.351	4.793 to 5.909	Yes	****	<0.0001
				siCon+HU vs. siTFIP11#1+WT+HU	0.994	0.4358 to 1.552	Yes	****	<0.0001
				siCon+HU vs. siTFIP11#1+D3+HU	5.643	5.085 to 6.201	Yes	****	<0.0001
				siTFIP11#1+HU vs. siTFIP11#2+HU	-0.5952	-1.153 to -0.03699	Yes	*	0.0279
				siTFIP11#1+HU vs. siTFIP11#1+WT+HU	-4.952	-5.511 to -4.394	Yes	****	<0.0001
				siTFIP11#1+HU vs. siTFIP11#1+D3+HU	-0.3036	-0.8618 to 0.2547	No	ns	0.6785
				siTFIP11#2+HU vs. siTFIP11#1+WT+HU	-4.357	-4.915 to -3.799	Yes	****	<0.0001
				siTFIP11#2+HU vs. siTFIP11#1+D3+HU	0.2917	-0.2666 to 0.8499	No	ns	0.7186
				siTFIP11#1+WT+HU vs. siTFIP11#1+D3+HU	4.649	4.091 to 5.207	Yes	****	<0.0001

## Sheet: Figure 7
Figure 7A					Figure 7B					HU
							siCon-NT	siCon	siBLM#1	siBLM#2	siTFIP11	siBLM-T11-1	siBLM-T11-2		Figure 7C							Figure 7D
						N	3	3	3	3	3	3	3
						Average	3.02069	7.38194	11.9236	11.2533	2.95139	6.78472	7.13194
						STDEV.S	1.1635	2.63647	3.83411	3.05692	1.09244	2.6475	2.17823
						Tukey's multiple comparisons test	Mean Diff.	95.00% CI of diff.	Significant?	Summary	Adjusted P Value
						siCon-NT vs. siCon+HU	-4.361	-5.246 to -3.476	Yes	****	<0.0001
						siCon+HU vs. siBLM#1+HU	-4.542	-5.428 to -3.655	Yes	****	<0.0001
						siCon+HU vs. siBLM#2+HU	-3.871	-4.749 to -2.994	Yes	****	<0.0001
						siCon+HU vs. siTFIP11+HU	4.431	3.544 to 5.317	Yes	****	<0.0001
						siCon+HU vs. siBLM-T11-1+HU	0.5972	-0.2893 to 1.484	No	ns	0.4215
						siCon+HU vs. siBLM-T11-2+HU	0.25	-0.6365 to 1.137	No	ns	0.9815
						siTFIP11+HU vs. siBLM-T11-1+HU	-3.833	-4.720 to -2.947	Yes	****	<0.0001
						siTFIP11+HU vs. siBLM-T11-2+HU	-4.181	-5.067 to -3.294	Yes	****	<0.0001
Figure 7E
					Figure 7F								Figure 7G
							Vector-NT	Vector-HU	BLM-WT-HU	BLM-K695A-HU				Reversed forks %
						N	3	3	3	3				Vector	BLM-WT	BLM-K695A
						Average	3.04861	8.12963	3.17647	6.99265				24.59	12.2	20.83
						STDEV.S	1.05995	1.91152	1.19804	2.04214				24.53	12.77	21.82
														24	13.83	22.22
					Tukey's multiple comparisons test			Significant?	Summary	Adjusted P Value
					Vector-NT vs. Vector+HU			Yes	****	<0.0001			N	3	3	3
					Vector-NT vs. BLM-WT+HU			No	ns	0.9119			Average	24.3733	12.9333	21.6233
					Vector-NT vs. BLM-K695A+HU			Yes	****	<0.0001			STDEV.S	0.324705	0.827184	0.715565
					Vector+HU vs. BLM-WT+HU			Yes	****	<0.0001			Tukey's multiple comparisons test			Significant?	Summary	Adjusted P Value
					Vector+HU vs. BLM-K695A+HU			Yes	****	<0.0001			Vector vs. BLM-WT			Yes	****	<0.0001
					BLM-WT+HU vs. BLM-K695A+HU			Yes	****	<0.0001			Vector vs. BLM-K695A			Yes	**	0.0053
													BLM-WT vs. BLM-K695A			Yes	****	<0.0001
	Figure 7H				Figure 7I
					CldU/IdU Ratio					Figure 7J
					Vector	BLM	BLM-D1164A				siCon	siTfip11	siBLM	siTfip11+BLM				Figure 7K
				1	0.378126	0.666836	0.414286				25.71	12.86	12.5	22.22
				2	0.406229	0.834823	0.689559				23.61	12.16	12.33	21.67
				3	0.652461	0.800027	0.543407				24.32	13.33	12.83	22.22
				4	0.295927	0.883873	0.562171
				5	0.400875	1.33862	0.251095			N	3	3	3	3
				6	0.518922	0.557804	0.422396			Average	24.5467	12.7833	12.5533	22.0367
				7	0.354097	0.703622	0.454586			STDEV.S	1.06819	0.588756	0.254231	0.317543
				8	0.345585	0.710725	0.48054
				9	0.534761	0.660381	0.278066			Tukey's multiple comparisons test	Mean Diff.	95.00% CI of diff.	Significant?	Summary	Adjusted P Value
				10	0.484593	1.10238	0.582752			siCon vs. siTfip11	11.76	10.08 to 13.44	Yes	****	<0.0001
				11	0.386462	0.854842	0.516961			siCon vs. siBLM	11.99	10.31 to 13.67	Yes	****	<0.0001
				12	0.406547	0.392279	0.628107			siCon vs. siTfip11+BLM	2.51	0.8291 to 4.191	Yes	**	0.0061
				13	0.441589	0.756059	0.485601			siTfip11 vs. siBLM	0.23	-1.451 to 1.911	No	ns	0.9701
				14	0.290511	0.814283	0.513959			siTfip11 vs. siTfip11+BLM	-9.253	-10.93 to -7.572	Yes	****	<0.0001
				15	0.76669	0.706772	0.577569			siBLM vs. siTfip11+BLM	-9.483	-11.16 to -7.802	Yes	****	<0.0001
				16	0.424887	0.96724	0.285203
				17	0.492438	0.547882	0.527403
				18	0.382615	1.04103	0.406035
				19	0.488566	0.581308	0.627042
				20	0.500931	0.984712	0.485548
				21	0.413298	0.654927	0.456101
				22	0.447916	0.88278	0.489155
				23	0.318096	0.391522	0.477783
				24	0.400881	1.04994	0.529714
				25	0.681621	0.904096	0.422745
				26	0.508792	0.858109	0.527429
				27	0.495305	0.803314	0.582636
				28	0.45406	0.638432	0.368183
				29	0.536762	0.837745	0.51725
				30	0.509711	0.553412	0.756115
				31	0.538593	0.911235	0.287354
				32	0.635444	0.585846	0.541917
				33	0.395006	0.696531	0.568879
				34	0.388475	0.556595	0.595929
				35	0.572999	0.647992	0.621051
				36	0.423101	0.764257	0.462388
				37	0.322675	0.845436	0.446644
				38	0.330227	0.872903	0.640768
				39	0.304352	0.434982	0.487222
				40	0.323963	1.41169	0.45775
				41	0.387056	0.623184	0.469261
				42	0.518998	0.63467	0.437276
				43	0.521184	0.601282	0.50817
				44	0.357151	0.750472	0.316675
				45	0.350607	0.722222	0.553499
				46	0.459136	0.893041	0.638444
				47	0.645478	0.620142	0.597107
				48	0.472605	0.654964	0.563252
				49	0.32048	0.655877	0.628189
				50	0.490685	0.675419	0.442598
				51	0.336813	0.378317	0.626009
				52	0.658964	0.685144	0.272295
				53	0.436042	0.916136	0.467845
				54	0.36629	0.246067	0.454298
				55	0.574569	0.484965	0.517405
				56	0.55308	0.441637	0.521042
				57	0.526798	0.697325	0.46251
				58	0.696497	0.846873	0.770883
				59	0.710597	1	0.55884
				60	0.438425	0.712634	0.636541
				61	0.628764	0.646434	0.328399
				62	0.186722	0.506311	0.594656
				63	0.423776	0.546728	0.566806
				64	0.523211	0.523434	0.571227
				65	0.545537	0.807072	0.517147
				66	0.446683	0.476523	0.372119
				67	0.339434	0.935137	0.356737
				68	0.290522	0.608145	0.522889
				69	0.633492	0.862677	0.478744
				70	0.276935	1.01982	0.25028
				71	0.672211	0.874278	0.694215
				72	0.595335	0.809964	0.363224
				73	0.342412	1.01419	0.374004
				74	0.492624	0.613019	0.321884
				75	0.422839	0.666613	0.348203
				76	0.448876	0.531052	0.614351
				77	0.495656	0.748101	0.489373
				78	0.527436	0.666667	0.338237
				79	0.496332	0.722292	0.518853
				80	0.618546	1.0017	0.36194
				81	0.769703	0.870456	0.373095
				82	0.455684	0.946648	0.440655
				83	0.726969	0.601296	0.340063
				84	0.365409	1.49209	0.36807
				85	0.661535	0.861621	0.402299
				86	0.518867	1.41242	0.325856
				87	0.460284	1.46022	0.414685
				88	0.673607	1.23285	0.348491
				89	0.587177	1.5751	0.362632
				90	0.400713	1.16594	0.424753
				91	0.479708	0.722718	0.348237
				92	0.273377	0.717421	0.331311
				93	0.477037	0.721125	0.679697
				94	0.522471	1.02407	0.323964
				95	0.50978	0.96433	0.406214
				96	0.507354	1.05119	0.520454
				97	0.529677	0.852685	0.39051
				98	0.4599	1.04842	0.402913
				99	0.463903	0.804906	0.453269
				100	0.457843	1.17643	0.374982
				101	0.499146	0.903494	0.298239
				102	0.645023	0.931087	0.390732
				103	0.732518	0.809288	0.350945
				104	0.483731	1.13208	0.374718
				105	0.488423	0.864758	0.305927
				106	0.457971	0.883426	0.240832
				107	0.622019	1.22653	0.296752
				108	0.531609	1.05916	0.259952
				109	0.530797	0.923213	0.355814
				110	0.631385	1.02578	0.374518
				111	0.482902	0.962085	0.434439
				112	0.466398	0.968451	0.450244
				113		0.981453	0.353061
				114		1.02672	0.472681
				N	3	3	3
				Average	0.482641	0.819537	0.459524
				STDEV.S	0.118872	0.246384	0.1176
				Tukey's multiple comparisons test			Significant?	Summary	Adjusted P Value
				Vector vs. BLM			Yes	****	<0.0001
				Vector vs. BLM-K695A			No	ns	0.5716
				BLM vs. BLM-K695A			Yes	****	<0.0001

## Sheet: Figure 8
Figure 8A					Figure 8B																Figure 8D		Figure 8F				Figure 8G					Figure 8H
								HU treatment
							siCon-NT	siCon	siBLM	siTFIP11#1	siTFIP11#2	siTFIP11+WT	siTFIP11+D3
						N	3	3	3	3	3	3	3
						Average	2.8631	8.75595	2.625	12.3512	12.1012	8.76786	11.7976		Figure 8C
						STDEV.S	1.18839	3.16133	0.84547	4.00619	3.17671	2.59657	3.84203
							Tukey's multiple comparisons test			Significant?	Summary	Adjusted P Value
							siCon-NT vs. siCon-HU			Yes	****	<0.0001
							siCon-HU vs. siBLM			Yes	****	<0.0001
							siCon-HU vs. siTFIP11#1			Yes	****	<0.0001
							siCon-HU vs. siTFIP11#2			Yes	****	<0.0001
							siCon-HU vs. siTFIP11+WT			No	ns	>0.9999
							siCon-HU vs. siTFIP11+D3			Yes	****	<0.0001
							siTFIP11#1 vs. siTFIP11#2			No	ns	0.9865
							siTFIP11#1 vs. siTFIP11+WT			Yes	****	<0.0001
							siTFIP11#1 vs. siTFIP11+D3			No	ns	0.5916
							siTFIP11#2 vs. siTFIP11+WT			Yes	****	<0.0001
							siTFIP11#2 vs. siTFIP11+D3			No	ns	0.9638
							siTFIP11+WT vs. siTFIP11+D3			Yes	****	<0.0001

## Sheet: Supplementary Figure 1
Figure 1B							Figure 1C			Figure 1D											Figure 1E				Figure 1F
											CldU/IdU Ratio					CldU/IdU Ratio										% Stalled forks
											siCon	siTFIP11#1	siTFIP11#2				siCon	siTFIP11#1	siTFIP11#2							siCon	siTFIP11#1	siTFIP11#2
										1	0.566741	0.198093	0.277368			N	3	3	3						1	11.7338	18.0457	19.2542
										2	0.298419	0.219203	0.109193			CldU /IdU Average Ratio	0.532612	0.19227	0.223391						2	12.1729	18.8264	18.3647
										3	0.366891	0.157224	0.163371			STDEV.S	0.225048	0.0750314	0.0767369						3	8.51417	18.5644	17.5195
										4	0.338406	0.147738	0.168252
										5	0.226482	0.134274	0.102491												N	3	3	3
										6	0.364931	0.145779	0.224821			Tukey's multiple comparisons test	Significant?	Summary	Adjusted P Value						Average	10.807	18.4789	18.3795
										7	1.04065	0.179199	0.135141			siCon vs. siTFIP11#1	Yes	****	<0.0001						STDEV.S	1.99772	0.397318	0.867399
										8	0.377561	0.220788	0.260877			siCon vs. siTFIP11#2	Yes	****	<0.0001
										9	0.231802	0.235644	0.161839			siTFIP11#1 vs. siTFIP11#2	No	ns	0.8651
										10	1.01229	0.179937	0.27196												Tukey's multiple comparisons test	Significant?	Summary	Adjusted P Value
										11	0.34871	0.093662	0.154112												siCon vs. siTFIP11#1	Yes	***	0.0008
										12	0.334393	0.206133	0.21357												siCon vs. siTFIP11#2	Yes	***	0.0009
										13	0.333869	0.272285	0.350727												siTFIP11#1 vs. siTFIP11#2	No	ns	0.995
										14	0.558517	0.190024	0.298135
										15	1.17763	0.091495	0.244769
										16	0.223112	0.127003	0.190141
										17	0.38001	0.165014	0.141731
										18	0.264139	0.15878	0.260221
										19	0.149202	0.30677	0.174465
										20	0.545221	0.18106	0.139678
										21	0.388682	0.184401	0.140161
										22	0.299524	0.242949	0.304631
										23	0.23646	0.134297	0.196919
										24	0.501445	0.171789	0.155731
										25	0.667162	0.288409	0.324356
										26	0.154982	0.181371	0.174576
										27	0.579598	0.193719	0.156069
										28	0.276754	0.202012	0.244139
										29	0.493852	0.29362	0.0990483
										30	0.324807	0.423095	0.113574
										31	0.342334	0.0857251	0.107574
										32	0.4881	0.376499	0.166502
										33	0.383178	0.0555148	0.169388
										34	0.236364	0.127624	0.245413
										35	0.422285	0.131146	0.193817
										36	0.731031	0.158125	0.11777
										37	0.668508	0.191381	0.281648
										38	0.666177	0.0638702	0.136964
										39	0.386228	0.135104	0.30235
										40	0.645945	0.212292	0.224679
										41	0.46648	0.142894	0.238876
										42	0.420388	0.12849	0.0877061
										43	1.03603	0.202103	0.126464
										44	0.446303	0.117052	0.0926633
										45	0.356072	0.171425	0.12375
										46	0.431734	0.145548	0.30644
										47	0.609325	0.235986	0.173422
										48	0.522234	0.191169	0.155962
										49	0.570755	0.180286	0.167202
										50	0.596042	0.132263	0.0840173
										51	0.55344	0.196073	0.286585
										52	0.352217	0.126027	0.279343
										53	0.436349	0.15923	0.178724
										54	0.493178	0.206165	0.293102
										55	0.359812	0.176938	0.164198
										56	0.445265	0.32973	0.14041
										57	0.900799	0.302961	0.132709
										58	0.67481	0.248438	0.209246
										59	0.476067	0.275115	0.227802
										60	0.34983	0.190316	0.102709
										61	0.756405	0.120276	0.231903
										62	0.238951	0.24322	0.330848
										63	0.724249	0.347568	0.333667
										64	0.760617	0.0898974	0.267392
										65	0.839188	0.101381	0.137274
										66	0.519525	0.0798159	0.0707395
										67	0.302899	0.0674832	0.272587
										68	0.818531	0.224868	0.122105
										69	0.654469	0.206181	0.228543
										70	0.578519	0.33412	0.382322
										71	0.477099	0.136108	0.170324
										72	0.728206	0.295181	0.104836
										73	1.03971	0.170441	0.264103
										74	0.921773	0.308042	0.117662
										75	0.732619	0.206501	0.236559
										76	0.536575	0.148428	0.107052
										77	0.415622	0.0944473	0.326767
										78	0.769368	0.137027	0.193545
										79	0.635394	0.21848	0.2307
										80	0.729922	0.281923	0.181982
										81	1.11411	0.134525	0.120617
										82	0.548904	0.163298	0.181827
										83	0.670601	0.176644	0.24242
										84	0.609358	0.180433	0.256913
										85	0.637373	0.0863069	0.196727
										86	0.418976	0.191	0.166493
										87	0.627422	0.159085	0.161463
										88	0.320815	0.216212	0.208713
										89	0.433405	0.0936976	0.197223
										90	0.6166	0.286878	0.190042
										91	0.429483	0.209631	0.276794
										92	0.495688	0.170552	0.154021
										93	0.628915	0.143562	0.091985
										94	0.771574	0.169481	0.0824906
										95	0.377045	0.137261	0.224485
										96	1.25071	0.210041	0.229061
										97	0.496474	0.218001	0.092494
										98	0.439493	0.275175	0.317382
										99	0.648361	0.195919	0.223296
										100	0.598091	0.351022	0.137261
										101	0.301561	0.0982036	0.273289
										102	0.293906	0.107738	0.340172
										103	0.644828	0.10599	0.291471
										104	0.324569	0.252546	0.256408
										105	0.290485	0.342537	0.216602
										106	0.564182	0.201366	0.149329
										107	0.564003	0.272058	0.183974
										108	0.898879	0.230124	0.489892
										109	0.362597	0.196946	0.227473
										110	0.386273	0.193858	0.291461
										111	0.566613	0.307161	0.226206
										112	0.727534	0.28301	0.19632
										113	0.417186	0.159388	0.174817
										114		0.336775	0.172272
										115		0.138927	0.145599
										116		0.070303	0.0993611
										117		0.310508	0.224863
										118		0.179067	0.318801

## Sheet: Supplementary Figure 2
Figure 2A					Figure 2B

[truncated: 9 more sheets: Supplementary Figure 3, Supplementary Figure 4, Supplementary Figure 5, Supplementary Figure 6, Supplementary Figure 7, Supplementary Figure 8, Supplementary Figure 9, Supplementary Figure 10, Supplementary Figure 11]
